# Supplementary material for: Sex-differences in proteasome-dependent K48-polyubiquitin signaling in the amygdala are developmentally regulated in rats
Source: Biol Sex Differ. 2023 Nov 10;14:80. doi: 10.1186/s13293-023-00566-z (PMC10638793; doi:10.1186/s13293-023-00566-z)
Supplement: Supplementary file 2 — Additional file 2. Proteomics data. [file 13293_2023_566_MOESM2_ESM.xlsx]

## Sheet: Females_t_test
protein	mean.in.group.four	mean.in.group.nine	t_statistic	df	pvalue	fdr_pvalue
B2RZD4	20.8442	22.2705	-0.721449	5.33328	0.501017	0.712162
Q3B8Q3	33.7702	28.9287	4.70917	6.21664	0.00299968	0.105229
Q5U206	23.1337	16.5815	1.44318	8.41691	0.185133	0.428453
A0JN29	25.1428	28.6504	-2.34754	6.41125	0.0545544	0.259474
F7F707	19.6479	21.6766	-0.894448	5.84968	0.406377	0.637882
Q7Z3Y8	20.485	21.3504	-0.279008	9.99142	0.785928	0.906147
D4AEC0	21.5374	23.5448	-0.775765	5.16701	0.471885	0.689889
Q5XIV1	24.2139	16.3003	2.97763	5.93844	0.0250217	0.193541
O35458	21.3608	23.9582	-1.26777	5.16163	0.259059	0.503988
A0A0G2JY22	19.6435	24.4587	-1.21526	5.08668	0.277643	0.512175
Q8BGZ7	25.2909	25.6291	-0.585102	9.83352	0.57166	0.771418
A0A0G2K1S6	14.7567	12.507	0.436367	9.95579	0.671881	0.837569
P62804	26.5784	23.9197	1.4227	5.17277	0.212226	0.461861
P62890	15.4318	14.2543	0.208812	9.2679	0.839113	0.924344
A0A096MK30	20.9392	17.4744	1.1794	9.61419	0.266599	0.50511
D3ZAN0	20.5534	17.3915	0.941977	9.85942	0.368712	0.599273
P19527	20.003	22.6579	-0.773573	5.17946	0.472995	0.689889
P06396	21.9917	22.8451	-0.407347	5.14294	0.700156	0.856191
Q5BKC3	22.7474	20.815	0.930922	5.2083	0.393001	0.626072
M0RDR7	17.164	22.034	-1.2434	5.04582	0.268369	0.50511
Q2UVX4	15.9434	17.5292	-0.451165	9.53957	0.661952	0.830026
D3ZU13	15.1042	21.8213	-2.33791	9.99929	0.041489	0.233035
O35824	14.0185	16.7858	-0.466361	9.8637	0.651086	0.822829
B2GV73	16.4659	18.8524	-0.530842	8.43932	0.609211	0.798406
A0A3G2LW22	15.8389	18.7862	-0.639324	8.25736	0.53994	0.745465
P12035	28.9532	24.9779	1.6013	5.69766	0.163041	0.404109
A0A0G2JYY8	20.548	19.3567	0.49719	5.19528	0.639381	0.816069
A0A0G2JV28	24.6943	19.6429	2.30665	5.26873	0.0665368	0.275591
B5DEM0	21.4648	10.1076	3.07225	5.17042	0.026524	0.200334
A0A0G2QC61	26.8504	31.3942	-4.47504	5.93344	0.00433114	0.111881
M0RC99	22.9831	22.1769	1.65958	9.97317	0.128069	0.368927
P08729	19.2075	23.7402	-2.35762	5.3079	0.0619768	0.267041
Q5XI78	13.4069	18.9923	-2.13983	9.46926	0.0595562	0.265155
F1LQD1	25.6651	29.3804	-4.63195	7.73893	0.00183774	0.098319
P21531	18.3095	14.363	0.925806	9.75142	0.37689	0.609479
P18420	19.1321	9.88897	1.74209	9.9787	0.112171	0.353009
P62744	24.0171	19.6387	1.11015	5.04136	0.317058	0.545713
Q5XI21	23.782	23.0024	1.66916	9.32293	0.128258	0.368927
Q4FZT6	18.2184	13.2948	1.10533	9.83089	0.295331	0.535601
D3ZUD5	25.3525	23.2889	1.63406	7.00424	0.146238	0.382678
A0A7U3JW58	23.3443	26.4312	-3.90705	6.85038	0.00609942	0.111881
Q9JHU0	21.3762	19.5145	0.690994	9.99989	0.505293	0.714533
D4A3H5	22.4997	18.2013	1.84426	5.09269	0.123402	0.368483
A0A0G2JVW1	28.7586	31.2756	-4.02949	9.12181	0.00289459	0.105229
P47860	25.5213	27.6188	-1.6748	5.96446	0.14529	0.382678
D3ZDV2	18.4496	19.0272	-0.206143	9.94944	0.840837	0.924344
P14925	18.8748	14.7327	0.773966	9.99223	0.456872	0.675834
P55053	25.9921	26.4462	-0.38885	6.63373	0.709565	0.859686
P02787	13.4031	13.2255	0.0456629	8.46787	0.964638	0.986759
G3V6C1	24.8481	23.4218	0.438146	6.63221	0.675194	0.840067
D3ZF26	17.9562	18.679	-0.164493	8.23728	0.873308	0.934439
G3V9Y1	24.3821	23.3894	0.839592	5.51719	0.435999	0.663297
Q6S3A5	24.8609	22.1265	3.25662	9.55744	0.00914246	0.119016
P00761	37.6331	38.4338	-1.31243	7.56345	0.227799	0.475102
A0A7U3L5J6	14.3245	16.0561	-0.294744	9.59512	0.774467	0.89587
Q99456	8.80549	25.9795	-4.75296	5.13482	0.0047511	0.111881
A2RUW1	17.3875	16.2573	0.221692	9.96176	0.829032	0.924026
G3V836	18.4323	21.1667	-1.11122	5.34585	0.313935	0.543251
D3ZCI2	20.0494	10.2179	2.34637	7.15605	0.0505861	0.251858
P42930	23.9216	22.1618	1.18751	9.64382	0.26345	0.50511
F1LQ48	19.7339	11.0173	2.40152	8.95628	0.0399256	0.232762
Q63610	23.4099	24.7517	-1.61576	8.2768	0.143547	0.382394
Q8K585	22.7038	21.9895	0.685553	6.18032	0.517871	0.719639
F1LS42	19.5262	20.4916	-0.333179	9.9154	0.745937	0.887976
P02663	24.9153	25.0419	-0.271358	9.67033	0.79182	0.906147
P36201	16.2924	17.8539	-0.327966	8.98808	0.750448	0.887976
P31044	21.2079	20.065	0.400623	9.86033	0.697241	0.855886
Q06647	26.357	25.6235	1.88869	9.8873	0.0885878	0.319513
Q9JK11	21.9561	23.2086	-0.573508	5.07182	0.590794	0.783703
P16638	20.5244	6.80395	3.36432	8.38945	0.009212	0.119016
P43278	18.9964	19.094	-0.0455706	5.57443	0.965241	0.986759
O08835	22.7278	25.5003	-1.14806	5.60296	0.297586	0.536338
Q63598	22.5896	22.7668	-0.0899703	5.4286	0.931537	0.967845
D3ZUJ7	24.4001	19.9284	1.85933	5.30392	0.118735	0.361792
P24049	24.7567	25.6325	-1.25581	5.86663	0.256882	0.502799
A0A0G2KB63	14.5849	8.85298	1.14656	9.78596	0.278826	0.512175
A0A0H2UHE1	23.2787	19.5743	1.74487	6.42986	0.128307	0.368927
Q91ZN1	16.4117	12.2103	0.830324	9.8921	0.425941	0.651081
P30009	17.6751	20.8517	-0.879176	5.34844	0.41705	0.646612
D4A5T8	18.652	22.7121	-1.5126	5.24104	0.188146	0.430851
Q63532	26.466	24.5623	1.56181	9.45527	0.151146	0.388142
O95678	17.8326	24.7725	-1.67595	5.25066	0.151796	0.388259
P21708	15.3955	13.2801	0.532151	7.83508	0.609375	0.798406
D3ZFQ8	21.237	12.8244	2.0822	8.57354	0.0685549	0.28172
A0A0G2JYE9	13.0843	23.0087	-2.83186	5.07664	0.0359722	0.226027
A1A5L1	23.6365	22.9428	0.599412	8.84381	0.563936	0.767049
A0A0G2JSR0	18.881	21.867	-0.782897	5.07613	0.468621	0.688455
Q5I0E7	25.6607	25.4274	0.460909	9.79148	0.654931	0.824483
Q1RP77	21.3532	23.0867	-0.831518	5.73673	0.438913	0.66458
D3ZE63	19.9812	3.41187	4.25709	7.76274	0.00296949	0.105229
D4ABK1	25.9494	25.1732	2.38505	9.98102	0.0383249	0.226027
P11661	13.532	18.8556	-1.0609	6.30036	0.327701	0.558048
D4A781	13.4009	19.532	-1.60357	7.92647	0.147826	0.382678
O88778	24.4402	23.038	1.40265	8.45075	0.196375	0.44236
Q6IFU7	16.3668	11.575	0.844795	9.99856	0.417981	0.646612
D3ZYS7	23.6728	21.5345	0.944477	5.50058	0.384539	0.615646
A0A096MIY7	23.4222	24.5055	-2.73813	8.70628	0.0236119	0.188594
P48679	26.9469	25.1942	1.77202	5.3028	0.13324	0.373681
P02754	22.7206	22.8263	-0.200915	9.77692	0.844883	0.925623
M0RCJ9	25.6442	25.7122	-0.16403	9.25274	0.873235	0.934439
A0A1L1WKG3	20.9682	20.3975	0.266562	5.81541	0.799005	0.909507
D3ZKA0	21.3991	9.9907	2.60313	7.79686	0.0321487	0.219569
P0DMW0	19.8623	22.6217	-1.31051	5.08807	0.246059	0.492119
P84083	19.1818	14.5911	1.22239	7.46012	0.258771	0.503988
Q6P6U2	22.2811	23.1445	-1.52186	5.73004	0.181161	0.427593
A0A0G2JZQ9	23.2823	25.2157	-1.43371	8.21887	0.188581	0.430851
Q5M7T6	24.2785	22.7066	2.71139	7.57354	0.0279798	0.205391
Q5M7V3	24.459	22.9161	3.50029	9.621	0.00606809	0.111881
P10599	26.8825	27.3848	-0.700512	7.43771	0.504926	0.714533
D3ZB78	19.1589	16.232	0.785199	7.7181	0.455761	0.675747
Q9QX69	23.0124	19.8555	1.51585	5.35295	0.186197	0.428453
Q9Z2L0	26.2129	24.9912	1.94171	9.29171	0.0830654	0.311855
Q4KM71	21.72	24.3459	-1.34066	5.03764	0.23731	0.48675
B2GUZ5	19.3193	23.3934	-2.01548	5.64177	0.0934773	0.327937
P56603	25.3692	25.6153	-0.50834	7.29533	0.626223	0.805682
B2RYW7	26.1501	26.1473	0.00601791	9.10946	0.995328	0.996881
Q9ERH3	16.6167	18.6259	-0.675421	9.98183	0.514749	0.717187
D4AD70	28.2067	28.638	-1.54033	8.34877	0.160478	0.400883
Q62951	17.6351	17.6611	-0.0115012	9.88542	0.991052	0.995705
Q6IFW6	22.9724	23.7538	-0.308672	5.22496	0.769501	0.891733
Q5XI73	18.1551	20.057	-0.45535	7.87617	0.661147	0.830026
G3V8A5	23.8737	20.5348	1.53597	5.18281	0.183106	0.428453
A0A0G2K1C0	23.9852	20.8786	3.94417	9.88003	0.00282136	0.105229
Q6IFW7	31.6843	30.7896	2.07234	7.13258	0.0762087	0.30016
M0R776	20.8887	21.487	-0.238385	5.32264	0.820491	0.918861
Q00715	22.1619	19.6366	0.747085	8.08514	0.476175	0.690077
B0BMY8	28.6261	26.4276	1.7006	6.04297	0.139571	0.382337
Q62826	19.4315	18.9438	0.173486	9.34544	0.865969	0.932988
P02768	28.647	27.4112	2.37404	5.86881	0.0561484	0.259474
D3ZLY9	24.1991	15.8137	3.26652	5.80384	0.0179474	0.174579
Q5RJM6	27.8714	28.7881	-0.793996	5.76884	0.458603	0.676835
D3ZG43	18.4042	17.3442	0.304329	9.78564	0.76725	0.890732
O88871	13.4256	17.3763	-1.05825	7.16816	0.324293	0.553713
P62275	29.2149	26.0763	6.88474	8.80276	8.00543e-05	0.0239797
B4F7C2	24.37	25.3654	-1.48543	7.04806	0.180725	0.427593
P20156	20.1846	21.4265	-0.579484	5.5858	0.584855	0.780617
A0A0U1RRX4	22.2689	9.77806	3.41977	5.05311	0.0185315	0.177007
Q5M7U6	23.8767	22.2592	2.2393	7.9879	0.0555351	0.259474
A0A0G2JSU1	26.5864	28.9659	-2.47632	6.43334	0.0453843	0.244846
Q6PDV8	28.1715	27.5265	1.82562	7.30147	0.108902	0.346395
Q63413	23.2063	15.6143	2.13544	5.11174	0.0846054	0.311855
X1WI37	23.5064	21.8643	3.04884	8.18446	0.0154282	0.159757
P49242	24.3522	23.0258	2.75034	6.40511	0.0311319	0.219569
Q6P505	24.6908	17.2793	2.78705	5.40289	0.0354584	0.226027
D3ZQ18	15.4327	21.859	-1.47096	7.28972	0.183104	0.428453
P31000	22.9861	15.6711	1.96883	5.59864	0.0999442	0.334188
P97536	24.3399	23.3353	2.11893	7.47568	0.0693382	0.28172
P02788	25.1075	24.6268	0.265933	8.40417	0.796699	0.909507
A0A0G2K0W9	23.2217	20.9996	1.08282	5.83108	0.321618	0.552083
D4ABI7	23.483	22.9268	0.983852	6.56168	0.360064	0.589697
D3ZJF8	28.6309	22.0431	2.37191	5.32337	0.0607131	0.265155
P35213	25.3127	23.375	2.65972	7.14773	0.0318664	0.219569
P62716	18.0156	18.1926	-0.0344987	9.99915	0.973158	0.989193
Q66HD0	17.5887	16.5644	0.233182	7.94016	0.821519	0.918861
P02662	25.8724	27.083	-2.65236	9.95578	0.0243002	0.190252
C0JPT7	20.4711	19.7573	0.211342	8.52885	0.837583	0.924344
P10111	29.1501	28.4448	1.62994	6.51181	0.15034	0.387622
D3ZWE3	21.952	23.3127	-1.08744	9.53914	0.303553	0.536338
Q9JJP9	28.7293	29.5804	-1.3398	7.42591	0.21986	0.468366
B2RYQ8	25.4887	18.919	2.51544	5.06203	0.0528833	0.259168
Q7M0E7	26.8573	26.8245	0.0832141	9.49248	0.93541	0.968373
A0A0G2JXH6	25.7576	26.3086	-0.595029	8.62807	0.567099	0.76972
P55161	18.4961	18.511	-0.00331994	8.76011	0.997425	0.997425
G3V7U4	23.3751	17.8203	1.71331	7.40573	0.12803	0.368927
Q6IFU9	34.1277	32.6482	2.96714	6.59158	0.0224084	0.188594
D4A4T7	25.0942	25.0006	0.0946246	9.39278	0.926601	0.965788
Q99M64	28.1387	30.7979	-2.5471	5.66129	0.0459644	0.24591
D3ZA32	25.1437	24.5111	1.05705	6.07605	0.330692	0.558695
Q3KR86	22.6146	17.3852	2.13168	5.49367	0.0812621	0.3087
F1M981	19.143	18.2607	0.173582	8.76098	0.866138	0.932988
P08758	21.3	6.96079	3.91503	5.54729	0.00916163	0.119016
B2RZ24	23.4245	19.847	1.90714	5.24454	0.112105	0.353009
P02668	30.1619	29.0811	1.87491	8.43501	0.0957628	0.329594
G3V826	17.4979	5.48526	2.51664	9.61383	0.0314204	0.219569
P17764	23.5356	22.7534	1.41217	9.33134	0.19037	0.433395
P23565	25.6738	25.5427	0.0957677	6.30833	0.926675	0.965788
Q4KLN8	25.8543	25.2443	0.563366	6.95137	0.590886	0.783703
Q6P9V6	24.2565	20.3849	1.87457	5.32358	0.116171	0.360299
P07825	26.6195	26.2764	0.853417	9.29777	0.414872	0.646612
M0R6E0	24.6326	24.7465	-0.278787	7.65921	0.787787	0.906147
M0R9X8	25.3922	25.0375	1.24459	9.7895	0.242253	0.487544
A0A0G2JSH9	18.0844	20.8757	-0.661262	8.14257	0.526709	0.73034
P84100	22.3671	20.6465	2.62683	9.52981	0.0262703	0.200334
M0R907	24.4922	23.4376	2.27463	8.97818	0.0490592	0.251858
Q92764	23.933	20.7619	1.1396	5.29783	0.303343	0.536338
Q06486	25.7389	26.0464	-0.612968	9.9778	0.553612	0.756269
B0BNL2	22.0159	6.75665	4.39184	5.09606	0.00676924	0.113916
M0R735	22.0853	18.2987	1.53383	5.03447	0.18526	0.428453
Q6AY21	18.4767	20.5711	-0.829729	6.08022	0.438048	0.66458
B2GV99	22.9762	17.1493	2.79153	5.62049	0.0337907	0.225975
Q75Q41	16.0541	20.2896	-1.15315	5.12947	0.299736	0.536338
P63326	29.0076	30.1861	-1.71282	5.51442	0.141931	0.382337
F1M9V7	19.565	20.1077	-0.124945	7.0846	0.904039	0.954805
Q02563	26.6372	25.8935	1.97443	9.82544	0.0770892	0.301776
A0A1W2Q680	24.7155	24.8792	-0.317125	9.67849	0.757884	0.890732
Q7Z794	33.2881	33.5292	-0.678501	9.98569	0.512871	0.717187
A0A0G2JT21	16.3442	23.2415	-1.65298	5.12985	0.157761	0.397186
Q6P3V8	24.7432	18.955	2.38485	5.37966	0.0592187	0.265155
A0A0G2KAW7	17.6318	18.6409	-0.272654	9.89037	0.790727	0.906147
P02769	24.5398	23.8922	1.40559	7.96113	0.197651	0.442765
F1LYQ8	13.4532	14.1497	-0.14787	9.99986	0.885385	0.944214
D4ACB8	24.866	15.6876	3.63231	5.33586	0.0134147	0.15066
Q7TP11	21.4028	10.2204	2.4096	5.24835	0.0585226	0.265155
P62282	24.7465	22.3884	2.49929	8.79241	0.034478	0.226027
Q498U4	23.3963	22.0182	2.39923	9.63147	0.0382504	0.226027
A0A0G2JSI4	23.1742	9.59382	2.54989	7.57277	0.0357201	0.226027
P62832	28.022	28.2668	-1.03795	7.76428	0.330534	0.558695
D4A817	27.6426	25.1349	1.68778	5.4481	0.147422	0.382678
P50399	21.0167	13.9925	1.72434	7.62067	0.124809	0.368927
Q8VD52	23.5099	22.002	3.40182	9.71646	0.00703163	0.113916
P13221	24.1819	21.9493	4.30167	9.89532	0.00159547	0.0963855
Q6P9Y4	27.417	28.0471	-1.28249	7.88133	0.236101	0.48675
D4A5L0	31.196	28.7982	4.33687	9.9538	0.00148961	0.0963855
P31662	24.294	23.4679	2.45504	8.50165	0.0379334	0.226027
Q5BJN7	30.5671	29.8753	1.69834	6.99315	0.133291	0.373681
P60901	20.2013	22.7776	-0.633371	5.09583	0.553826	0.756269
Q63747	20.3607	18.311	0.494428	7.58489	0.635003	0.813717
P35527	34.9672	35.2217	-0.68772	9.59649	0.507909	0.716654
G3V7L8	17.9268	11.6556	1.32253	9.76292	0.216135	0.464075
Q9R1S9	21.2566	13.0826	1.93165	8.48415	0.0874139	0.317061
P63259	21.4782	6.69004	4.43706	9.64139	0.00137768	0.0963855
Q5D862	28.3611	28.4269	-0.113528	9.90996	0.911879	0.958145
Q6PDV6	30.0583	28.875	3.12072	8.78472	0.0126696	0.145248
A0A0G2JWU1	22.85	22.0423	0.803642	8.68324	0.443047	0.66532
P61206	26.9814	26.9087	0.214713	9.84864	0.834372	0.924344
A0A0G2JU96	24.1433	23.2982	0.93394	8.99654	0.374722	0.607504
Q6P9U5	19.5714	19.4526	0.0288401	9.90502	0.977565	0.9899
A0A0G2K1L8	23.7309	21.3944	2.17452	9.81562	0.0552457	0.259474
Q7RTS7	25.9461	17.6625	1.99265	5.49783	0.0977284	0.331416
P11730	16.0245	21.3836	-1.46083	5.03867	0.203463	0.449554
P49432	24.5254	23.9717	1.25197	9.76348	0.239741	0.487544
Q6IMY8	25.174	28.155	-4.47772	6.59986	0.00332479	0.105229
P11506-1	17.7962	26.2351	-2.28886	5.46314	0.0663064	0.275591
A0A0G2K8H0	25.0856	22.6849	3.56032	9.33709	0.00576861	0.111881
Q5XFV9	27.7686	27.2403	2.11728	8.82584	0.0639137	0.269951
Q6RJR6	25.4207	25.1713	0.571203	9.65076	0.580919	0.778601
F1LRI7	18.5199	17.4741	0.313543	9.99414	0.760314	0.890732
Q9EPH8	22.8714	21.9631	1.35063	6.8679	0.219622	0.468366
Q6P502	23.577	22.3936	2.23032	8.61597	0.0539485	0.259474
B2RYU2	24.2234	22.3884	3.58134	9.77318	0.00518574	0.111881
P63081	27.0367	25.7515	3.64	9.87775	0.00462915	0.111881
A0A1W2Q6Q2	24.4313	23.9174	1.40246	9.94615	0.191211	0.433771
P05712	19.1429	23.7704	-1.7372	5.16585	0.140975	0.382337
Q99MZ8	24.2143	20.274	2.08198	5.6946	0.0850072	0.311855
P62963	23.9214	21.2488	1.21139	5.26907	0.277259	0.512175
Q64559-1	23.9431	23.6044	1.32593	9.99997	0.214352	0.462446
Q9JKB7	23.3158	22.4224	1.85309	7.36705	0.104179	0.340678
P62755	22.7215	16.0475	1.80363	5.21567	0.128722	0.368927
Q9WTP0	23.2613	22.5921	1.46255	7.25091	0.185538	0.428453
P07824	25.0951	24.0426	1.32223	8.56166	0.220322	0.468366
B5DES0	5.39687	23.2492	-4.76453	5.06203	0.00487999	0.111881
Q5GFD9	21.7403	19.3837	2.5784	8.29086	0.0317666	0.219569
P12749	24.5364	21.7308	1.18463	5.07527	0.288656	0.524979
A0A096MIX2	22.4148	18.2215	1.14328	5.06222	0.304092	0.536338
Q68FY0	23.0487	16.3106	2.62893	5.29176	0.0440888	0.241923
P00406	22.4401	23.8775	-0.668073	5.25958	0.532285	0.73648
P13264	23.1998	17.6541	1.55807	5.11591	0.178641	0.426348
P13852	20.6438	20.9891	-0.471531	9.61741	0.647776	0.822627
Q68FX0	23.1345	22.3912	1.13954	9.00772	0.283875	0.519224
P07339	27.5612	25.6723	1.78818	9.50589	0.1056	0.340678
A0A0G2K782	27.7537	27.6028	0.182595	7.95381	0.859684	0.931406
D3ZJK8	24.7466	24.9318	-0.834602	9.36035	0.42473	0.650779
A0A0G2JTX2	23.632	22.196	4.53398	9.40372	0.00126819	0.0963855
P51593	22.9769	20.6891	1.21107	5.25953	0.277461	0.512175
Q6IFT2	25.7643	24.9439	1.8319	9.91105	0.0971424	0.331416
P62907	20.7328	8.86084	2.4575	7.38751	0.0418717	0.233035
P45592	26.8694	26.8274	0.0816021	9.2712	0.936698	0.968373
F1LRV4	20.1352	3.22229	6.15753	9.89752	0.000112055	0.0239797
A9CMA6	22.758	24.8135	-1.97699	7.70968	0.0847904	0.311855
P39069	23.584	22.9165	1.51326	7.85795	0.169345	0.411787
A0A0G2K9S4	20.4688	21.0185	-0.195562	9.86203	0.848923	0.926885
P97621	25.5973	26.839	-2.80042	9.5557	0.0195756	0.177007
D4A6G6	27.1162	26.6532	0.582609	7.66175	0.576895	0.774825
Q6P0K8	29.1616	28.8335	0.569728	8.96167	0.582859	0.779575
D3ZQD3	23.8171	23.4338	1.17504	9.95452	0.26732	0.50511
Q14533	21.2249	22.3806	-0.553024	5.72095	0.601169	0.791443
P69897	26.9545	26.1609	1.1704	9.7185	0.269739	0.50511
D3ZLA3	21.0797	20.756	0.110477	9.79248	0.914263	0.95908
Q66HM2	27.7672	28.5312	-2.01319	9.21224	0.0742146	0.295937
Q6AZ61	21.9162	21.2569	0.337477	5.27472	0.748775	0.887976
A0A0G2K4H9	22.5476	20.2742	0.766861	6.01298	0.472189	0.689889
Q99053	12.0323	22.6426	-2.75762	5.29929	0.0375415	0.226027
P85108	30.6271	30.0277	1.62568	9.58256	0.136407	0.378176
G3V7S2	22.9077	16.6589	2.32111	7.64167	0.0502955	0.251858
P07335	23.2708	23.4165	-0.171166	8.56407	0.868069	0.933502
P62198	25.2515	25.3478	-0.213017	7.6131	0.836907	0.924344
P0DP31	24.8313	24.3249	0.559456	7.00853	0.59327	0.783703
Q68FR6	23.7279	22.9218	1.80321	9.98923	0.101551	0.337803
P02091	25.3367	24.3527	1.49372	9.30573	0.168359	0.410976
Q8CFN2	20.1416	16.3628	0.961016	8.40262	0.36338	0.592106
D4ABN3	26.0377	24.5023	1.8891	6.32347	0.105291	0.340678
P29418	28.2605	24.0624	1.66859	5.83136	0.147671	0.382678
Q8VHF5	22.4311	7.9931	4.81382	5.04602	0.00470937	0.111881
P11167	23.4575	22.9616	0.926837	7.19158	0.384061	0.615646
D3ZTC4	26.2739	25.498	1.28752	7.05415	0.238543	0.487544
P19804	26.2552	28.1999	-2.38826	9.87112	0.0383753	0.226027
P07150	22.7125	22.6794	0.012787	5.86632	0.990221	0.995705
P21213	24.8471	19.6373	1.28937	5.51033	0.24874	0.493092
P23606	26.6858	26.9422	-0.259039	5.34036	0.805296	0.913428
Q71TY3	24.8064	22.5266	1.05397	5.11881	0.339081	0.566585
ENSEMBL:ENSBTAP00000007350	25.4897	19.7786	1.417	5.09951	0.214576	0.462446
Q6IE66	22.5924	26.2211	-7.40543	9.63974	2.81404e-05	0.0180661
Q68FQ0	13.9431	13.6361	0.0750259	8.37485	0.941955	0.972243
Q9JKE3	25.434	24.8047	1.715	9.96969	0.117204	0.361756
D3ZHS5	19.9399	20.8073	-0.192024	7.40613	0.852883	0.929628
B1VKB4	24.7498	24.6123	0.197086	9.97177	0.847719	0.926885
A0A0G2JVW5	27.0813	26.6669	1.35778	8.79484	0.208343	0.456507
A0A0G2K6U1	27.5966	27.1238	1.10686	7.2216	0.303857	0.536338
A0A0H2UHM5	25.4244	16.415	2.36505	5.05395	0.0638009	0.269951
Q9EQX9	20.906	19.7194	0.422032	9.8943	0.682025	0.84529
A0A5H1ZRV3	25.3123	24.5865	0.781884	8.99729	0.454366	0.675238
D3ZZ65	25.7368	15.8808	4.28279	5.38417	0.00663874	0.113916
P62260	24.6031	24.3134	0.326334	9.92776	0.750947	0.887976
P07340	28.1021	27.1994	1.87058	8.83867	0.094812	0.329594
Q6IFV0	22.571	21.5992	0.311962	9.99771	0.761478	0.890732
G3V6S0	25.5925	24.9899	0.695059	5.96908	0.513152	0.717187
P62909	24.2677	24.3823	-0.131955	7.42937	0.898523	0.951901
P68871	21.5177	22.2936	-0.230963	9.89536	0.822049	0.918861
P32551	23.5499	14.839	2.26039	5.32875	0.0700467	0.28172
D4A5U3	22.6238	21.4015	0.396786	9.83855	0.699995	0.856191
Q01621	23.7068	17.624	2.74719	5.27189	0.0382348	0.226027
A9UMV9	28.594	28.6098	-0.0303415	9.87696	0.976399	0.9899
P50554	17.1012	21.4238	-1.1863	8.67338	0.266983	0.50511
P68370	30.6307	30.5432	0.218247	9.67305	0.831772	0.924344
P22629	35.6738	35.556	0.18682	8.70443	0.856083	0.931406
P13233	25.877	24.5784	1.67872	8.52727	0.129384	0.369177
Q3T1J1	21.0347	21.964	-0.438797	5.43005	0.677723	0.841583
P13647	32.9382	32.9517	-0.0386781	9.95719	0.969912	0.989193
P60203	25.6547	26.4078	-0.530883	5.53795	0.6161	0.799063
Q8R2H0	29.4722	29.1408	0.561398	9.24712	0.587872	0.783016
P19013	25.9154	27.719	-1.45563	9.84427	0.176633	0.423129
P62246	29.9971	30.2691	-0.708607	7.02552	0.501397	0.712162
A0A0G2JXT8	18.2136	18.8833	-0.210034	9.97914	0.837868	0.924344
P62919	27.7431	26.4756	2.03158	9.79435	0.0702107	0.28172
A0A0G2JT63	24.9421	25.9698	-1.43758	6.32988	0.198093	0.442765
P62268	27.6163	26.8542	1.38324	8.49829	0.201845	0.44839
P61265	23.4604	23.5925	-0.308904	6.91868	0.766489	0.890732
G3V870	24.9567	23.0031	0.903082	5.58666	0.403738	0.636855
Q9JLT5	23.9283	23.5222	1.09582	9.15556	0.301144	0.536338
D4A8U7	14.1662	19.9609	-2.40749	5.10496	0.06002	0.265155
B2RZD6	22.6016	23.3001	-0.704505	8.29323	0.500421	0.712162
F1LNF0	20.3704	18.397	0.675115	9.94654	0.514989	0.717187
F1LQJ4	19.3933	19.6915	-0.106084	9.99331	0.917615	0.960148
D3ZXH7	31.3243	30.7252	1.36589	6.92809	0.214656	0.462446
D3ZHK4	22.6724	15.621	1.27362	7.37751	0.241454	0.487544
P06761	25.2334	23.8061	1.70927	8.08856	0.125361	0.368927
Q5XIF4	17.3453	13.5653	0.520144	9.74747	0.61457	0.799063
Q66HF1	22.6472	20.5577	1.10837	6.07996	0.309612	0.541225
F1M7Y3	20.7222	17.403	1.06144	9.85833	0.313799	0.543251
G3V7Y3	19.2218	17.1355	0.617182	9.90927	0.551032	0.755902
P47942	29.435	29.0766	1.07904	9.95386	0.306025	0.538268
B5DEL9	31.1464	31.5183	-1.14327	7.84814	0.2866	0.522719
P61626	27.5646	25.4196	2.36632	5.38186	0.0606319	0.265155
P62483	23.9753	27.5106	-4.54843	8.90187	0.00142862	0.0963855
A0A0G2JT64	18.615	10.2628	1.7887	9.14302	0.106769	0.342729
G3V9A5	27.1896	25.1524	4.41346	9.37042	0.00152995	0.0963855
P81155	25.6005	24.5201	1.5441	9.99799	0.153602	0.389772
A0A140UHY3	26.9699	26.8277	0.230238	9.15946	0.822967	0.918861
P09211	23.9432	25.0403	-0.420916	5.17441	0.690729	0.849518
Q06830	28.2456	26.5659	1.82012	6.50736	0.114757	0.358165
Q04695	29.1228	29.8931	-0.860629	8.5693	0.412873	0.646499
Q6NT88	28.9424	29.0932	-0.474744	7.31655	0.648814	0.822627
P13645	36.992	36.6735	0.872484	9.86963	0.403671	0.636855
Q3SY84	25.6343	26.3868	-2.29067	8.56319	0.0491413	0.251858
W8CC80	24.763	21.2752	1.731	5.23822	0.141336	0.382337
Q62950	26.5333	25.4016	3.01751	9.40468	0.0138457	0.15066
P62845	28.4332	27.2869	2.79793	9.15407	0.0204548	0.17989
D4AA63	26.2801	29.1971	-2.83113	6.36335	0.0280684	0.205391
Q5PQL7	22.3082	24.4848	-2.84038	7.34645	0.0237946	0.188594
G3V6W6	17.887	26.3264	-2.04783	5.06028	0.0952354	0.329594
P84092	25.7315	24.4734	3.17469	8.71067	0.0117533	0.137879
P08461	20.2579	17.2988	0.720185	8.4629	0.490822	0.703365
G3V6P7	26.5471	25.6325	1.58579	5.02876	0.173313	0.416731
P63102	26.9017	25.8215	2.89087	9.65107	0.0166533	0.16502
Q99PS2	17.9795	13.1115	1.23531	8.8673	0.248441	0.493092
Q9JLJ3	20.4687	18.5667	0.447537	7.74578	0.666738	0.832773
D3ZFY8	20.462	20.7983	-0.116055	9.9699	0.909913	0.958145
D3ZHY9	22.8306	13.5659	2.71371	5.0788	0.0414103	0.233035
P47875	23.522	23.2361	0.554175	9.36464	0.592445	0.783703
Q6QIX3	22.8501	21.9895	1.81301	8.76958	0.104115	0.340678
G3V7L6	25.654	24.8122	1.90647	8.45504	0.0910637	0.322999
P31596	29.0527	28.4524	1.76059	8.31319	0.114925	0.358165
P05197	26.552	24.8403	2.41402	6.9191	0.0469006	0.248844
P54313	24.0291	23.0764	1.70709	9.37434	0.120641	0.365336
A0A096MJA0	15.7702	16.0801	-0.0708875	8.51292	0.945125	0.973949
G3V912	28.335	27.4934	1.27431	9.5944	0.232552	0.481784
M0R5J4	26.1016	24.2715	2.50704	6.17549	0.0449791	0.244717
Q9Z0W5	19.1675	13.8659	1.32569	7.77461	0.222569	0.47003
P02538	33.1502	34.193	-1.63672	8.70704	0.137251	0.378176
G3V908	15.6627	17.1579	-0.256582	9.95331	0.802727	0.912125
P85515	20.9211	15.4297	1.29889	8.54631	0.227931	0.475102
D3ZVA5	24.3645	23.026	2.26853	8.57776	0.0508672	0.251858
P11505-1	23.7755	21.9844	3.72248	7.21373	0.00704009	0.113916
P68511	22.9636	14.4349	1.89137	9.05276	0.0909464	0.322999
Q5XI34	22.285	13.2769	1.94776	5.37676	0.104946	0.340678
Q09073	28.9122	28.274	1.49687	8.65507	0.169974	0.411787
P85973	23.579	17.3824	1.54693	5.13924	0.180984	0.427593
Q6IRH6	26.6267	26.2762	0.532825	6.36917	0.612227	0.798881
Q812E9	24.6871	24.1888	1.00017	9.87825	0.3411	0.567322
A0JPJ7	12.725	10.2666	0.419012	9.7948	0.684247	0.84641
Q63429	35.7679	35.3416	1.00479	8.02198	0.34434	0.569759
Q4V898	28.8673	27.8611	2.00118	6.42303	0.0891388	0.319704
P34058	29.7666	29.3233	1.22139	9.30684	0.251976	0.497749
P04040	25.7067	25.7178	-0.0196196	9.98269	0.984733	0.994023
A0A0G2KB28	27.0843	24.4865	1.94329	9.33974	0.0826917	0.311855
Q0VBK2	23.0075	23.5723	-0.633006	8.74981	0.542917	0.746959
Q5FWU3	22.9141	22.7575	0.307512	10	0.764762	0.890732
Q6P743	19.8046	21.8405	-1.04765	5.35817	0.339741	0.566585
Q05764	18.3587	6.65626	2.75959	9.35398	0.0213691	0.183767
D3ZRJ5	25.7707	25.1475	0.622567	6.48016	0.554833	0.756269
Q5XFV6	25.188	24.912	0.51307	9.32141	0.619841	0.800498
Q6RUV5	25.2024	24.1057	2.85494	7.945	0.0214681	0.183767
Q63564	25.2899	25.3316	-0.182066	9.91191	0.859201	0.931406
F1LNF1	29.3534	29.1886	0.450072	8.96194	0.663348	0.830155
Q6AYU2	17.4062	19.9347	-0.744945	9.16688	0.47497	0.689889
Q4FZT9	23.7314	19.9437	1.69786	5.47971	0.145143	0.382678
P26284	27.4653	26.4062	2.28771	6.05278	0.0617613	0.267041
P29314	27.3106	26.7229	0.919035	6.36529	0.391573	0.625348
P00698	25.4839	25.0867	1.09465	9.91726	0.299541	0.536338
D3ZPN3	24.0777	23.3638	1.29649	9.7176	0.224748	0.473076
G3V6H0	26.0549	25.6773	1.18552	9.58146	0.264379	0.50511
D4A435	19.0928	13.7053	1.38269	7.56449	0.206203	0.453364
G3V7C6	32.368	31.7695	1.93966	9.9716	0.0812097	0.3087
P62986	25.7174	21.1843	1.99389	5.66822	0.0960032	0.329594
P11275	30.6168	30.1282	1.06338	8.99722	0.315318	0.544178
Q6IFV4	18.476	6.99559	1.82433	9.99906	0.0980827	0.331416
G3V9G3	26.4936	26.2406	0.465786	7.2916	0.654963	0.824483
P09606	26.5951	25.9047	1.72955	7.13929	0.126498	0.368927
G3V6Y6	26.9163	28.7261	-1.61765	5.43973	0.16193	0.402943
D3ZPT0	24.8011	24.2584	0.736798	9.69837	0.47869	0.692159
Q71DI1	27.5138	27.7418	-0.384609	9.94183	0.708626	0.859686
D3ZVQ0	21.0929	15.1562	1.31853	7.52928	0.226017	0.474194
P60868	27.0296	26.0409	2.51007	7.7608	0.0372275	0.226027
D3ZM33	26.426	26.9061	-0.943175	6.47751	0.379427	0.612041
P10860	22.7396	14.0417	2.40947	5.11781	0.0597487	0.265155
A0A0H2UH99	23.9995	22.4752	2.8219	9.39794	0.0191794	0.177007
Q6LDG5	19.0058	20.4282	-0.333992	7.37094	0.747688	0.887976
P04775	21.9015	15.4762	1.04356	9.04812	0.323769	0.553713
F1M6N0	26.4669	26.1432	0.637789	7.202	0.543349	0.746959
P38983	14.9342	10.2395	0.840773	9.99045	0.420143	0.648393
P04636	25.7769	24.4048	3.25877	9.39465	0.00931664	0.119016
P21575	27.847	27.7826	0.207131	9.99677	0.840066	0.924344
F1M6F4	28.0191	27.1723	1.81769	9.86156	0.0995706	0.334188
P62912	15.3288	17.4317	-0.583461	9.51151	0.573157	0.771418
P19012	27.8371	28.0074	-0.28004	6.57288	0.788053	0.906147
B1H216	27.0252	26.7961	0.326147	9.9866	0.751045	0.887976
Q7TPB1	19.6936	20.2334	-0.180698	9.63491	0.860348	0.931406
Q07984	19.1457	16.5621	0.595844	7.40168	0.569045	0.770732
D3ZUW8	28.6987	30.4839	-3.15172	9.59349	0.0108285	0.133299
F1LNK0	29.3825	28.9017	1.50584	9.4403	0.164813	0.405402
P20930	27.394	26.6462	0.789703	7.54141	0.453812	0.675238
Q4QRB4	27.8055	27.6601	0.347531	8.92175	0.736251	0.884598
P06686	27.5101	26.7946	2.00472	9.34549	0.0748041	0.296446
P05065	30.3403	32.3423	-4.42905	6.58762	0.00353255	0.105229
P63018	29.0493	28.0715	3.57957	8.06497	0.00709756	0.113916
Q5PQK2	31.7041	31.3568	0.756665	6.79906	0.474648	0.689889
P11980	28.7936	28.5752	0.584447	9.729	0.572222	0.771418
A0A0G2JZ69	26.3911	25.403	1.19886	7.87328	0.265416	0.50511
P25286	29.0983	29.0599	0.133484	9.9155	0.896481	0.951814
Q6IFZ6	30.6029	31.7267	-2.44769	8.95255	0.0370302	0.226027
Q86YZ3	25.9728	25.4748	1.02799	9.74942	0.328784	0.558411
I7EFB0	32.962	33.5605	-0.73707	8.6094	0.480683	0.693479
Q63537	28.1845	28.3851	-0.510392	9.91432	0.620947	0.800498
G3V9A3	28.1756	28.0763	0.240362	7.76568	0.816273	0.918861
P16617	28.2742	30.1899	-4.38929	7.87407	0.00241006	0.105229
Q07936	30.4063	29.9354	1.14679	9.60784	0.279223	0.512175
P62944	27.3185	27.0675	0.709017	9.67413	0.495045	0.707838
G3V8Q2	24.0874	22.5726	1.20181	8.96777	0.26021	0.504237
P04256	27.8765	28.4792	-1.2064	8.34237	0.260758	0.504237
G3V7U2	26.5643	25.5909	1.97241	9.01429	0.0799806	0.3087
P62632	23.8189	23.9798	-0.241561	6.56984	0.816486	0.918861
F1LT35	29.6321	28.9564	1.60162	9.4787	0.141998	0.382337
Q02874	19.2705	20.631	-0.342217	8.33395	0.740658	0.887132
A0A0G2JUG1	27.2813	26.7827	0.349986	6.6535	0.737165	0.884598
P15205	25.2476	24.6092	0.994625	7.02768	0.352924	0.579481
Q64542-2	25.0056	24.3779	0.769963	7.21399	0.465783	0.685855
Q05175	19.5539	16.3641	1.08907	9.99999	0.301674	0.536338
P52631	13.8624	15.6589	-0.355558	7.85083	0.731535	0.881136
M0RDD7	26.6383	25.7351	1.22754	8.08112	0.254174	0.499824
Q52KS1	26.1232	25.5829	1.27271	9.74868	0.232637	0.481784
P21707	26.7247	26.9209	-0.476438	9.96705	0.644035	0.820377
P68255	23.7097	22.5499	2.22134	8.60645	0.0547655	0.259474
D4ACV3	29.2366	27.9998	1.04045	5.79296	0.339591	0.566585
A0A0H2UHH9	26.4813	26.4386	0.0636561	8.79249	0.950668	0.976526
Q63633	26.2102	25.601	2.46704	9.99592	0.0332822	0.224918
P61983	24.0253	20.6082	1.59221	5.5651	0.166282	0.407454
A0A0G2K719	22.1118	20.0379	0.813357	6.08063	0.446684	0.66691
P63012	25.9439	24.5418	3.36383	9.52379	0.00770013	0.116787
Q5BJT9	23.7734	11.7119	2.70532	5.15186	0.0412194	0.233035
Q5XFX0	16.2703	7.83264	2.24397	9.74698	0.0493348	0.251858
Q14525	17.2257	18.9631	-0.30963	9.95861	0.763224	0.890732
A0A0G2JTG7	18.1397	16.2258	0.410709	9.21761	0.690669	0.849518
P85970	23.9007	23.3542	0.79783	9.97548	0.443546	0.66532
Q6MG49	23.1132	23.3517	-0.330878	7.12143	0.750259	0.887976
G3V6P6	23.6415	20.6924	3.14122	7.71504	0.0144278	0.152097
Q63092	20.5475	18.6473	0.801711	9.97422	0.441401	0.66532
O88989	27.0377	25.576	2.01009	6.97693	0.0844892	0.311855
P61354	24.795	24.051	0.848047	9.46947	0.417332	0.646612
P56574	19.393	19.109	0.0645659	7.59182	0.950187	0.976526
A0A0G2K6R9	23.8306	21.792	4.01417	9.2368	0.00288846	0.105229
P63319	24.5917	23.9219	1.0267	6.78343	0.339775	0.566585
F8WFM2	23.0798	17.4738	1.58551	5.08463	0.172739	0.416731
G3V7G9	12.6897	23.0729	-2.70488	5.0493	0.042106	0.233035
P48721	16.605	16.3992	0.0375418	9.92755	0.970797	0.989193
P63086	23.6633	21.9028	0.401342	5.0175	0.704691	0.859686
Q68FS4	29.5095	26.0273	4.68753	7.84459	0.00165147	0.0963855
F1LUV9	23.262	22.1023	1.55661	6.97705	0.163658	0.404109
P62856	25.0689	23.8344	1.9485	8.29409	0.0859087	0.313371
Q9JJ54	23.9124	22.7426	3.37672	9.74915	0.00729551	0.114237
A0JN25	14.9504	14.5177	0.105575	8.855	0.918273	0.960148
A0A0G2JZM8	23.1944	18.7	1.72542	5.24203	0.142334	0.382337
G3V983	16.8251	17.3674	-0.133646	8.06068	0.896959	0.951814
A0A0G2K075	19.4492	20.4016	-0.203162	8.66413	0.843699	0.925623
P82471	20.2806	6.91193	3.36612	8.22435	0.00945451	0.119016
B0BNJ1	18.0517	9.88388	1.42925	9.62411	0.184578	0.428453
P32851	16.6914	21.6525	-1.30276	5.05457	0.24885	0.493092
F1LUT4	26.5236	25.9992	2.67104	9.93081	0.0235822	0.188594
P12369	17.1193	21.1313	-0.960422	5.06295	0.380433	0.612125
D3ZUY8	24.019	23.7693	0.68239	9.60347	0.511115	0.717187
B2RYN6	21.113	13.7179	3.14864	5.36732	0.0230742	0.188594
P31647	24.1965	16.9874	1.84465	5.10842	0.123164	0.368483
P04259	27.908	27.9222	-0.0145213	9.40329	0.988718	0.995705
P62193	24.8916	23.8484	2.59203	8.36634	0.030862	0.219569
D3Z8I3	33.2298	32.87	0.887032	9.92507	0.396047	0.629362
F1MA36	22.1067	22.4428	-0.151723	5.19199	0.885126	0.944214
P09527	24.4683	23.9716	1.18722	7.18268	0.272915	0.509336
Q63198	22.9985	18.847	2.40264	5.62767	0.0558358	0.259474
P48668	28.3972	29.1142	-0.885829	8.16728	0.401039	0.63572
P10719	27.9652	27.7682	0.491095	7.99114	0.636561	0.814089
M0R757	29.8745	28.859	2.80307	9.79684	0.0190479	0.177007
A0A0G2K3Q6	26.7093	26.5879	0.273933	9.85255	0.789793	0.906147
P50398	27.6955	24.811	5.32534	9.74219	0.000366035	0.0587486
Q00981	26.617	24.2582	3.93094	7.21588	0.00533687	0.111881
F2Z3Q8	23.573	21.9325	3.5451	9.87118	0.00541921	0.111881
D3ZD09	29.5363	28.4382	1.76289	9.80698	0.10899	0.346395
Q7M0E3	23.7241	22.2286	3.89351	9.2939	0.00343784	0.105229
P97544	25.2224	26.035	-2.02932	9.91319	0.0701307	0.28172
P17078	25.0207	24.3363	1.7323	8.57982	0.118907	0.361792
P54311	26.9594	24.8513	3.95076	8.67143	0.00360597	0.105229
P11442	31.8076	31.6641	0.492943	8.71699	0.634231	0.813717
P59215	28.1899	27.5614	1.36078	9.89457	0.20377	0.449554
P05708	28.8553	28.2347	2.23752	9.88054	0.0495189	0.251858
P06687	31.046	30.6307	1.08253	8.13623	0.310054	0.541225
P06685	27.1808	27.0836	0.240185	8.04296	0.816196	0.918861
P46462	25.7632	25.5029	0.386004	9.90591	0.707654	0.859686
P11507	27.0776	27.2924	-0.524703	9.70578	0.611563	0.798881
P62937	18.3525	14.4316	0.869873	9.74159	0.405294	0.637741
P62278	29.4997	29.3506	0.247243	6.36456	0.812504	0.918861
B5DEN4	27.8109	26.719	3.08102	9.85676	0.011812	0.137879
A0A0G2K7F5	24.0452	21.2575	3.32592	9.85574	0.00782215	0.116787
P15252	25.1202	25.2102	-0.115997	8.3215	0.910406	0.958145
G3V6L4	21.6795	23.8668	-1.11756	5.39013	0.311078	0.541225
Q5RKI0	20.4685	12.9748	1.64901	6.94511	0.143473	0.382394
Q641Y0	22.3146	18.5673	1.15606	9.71992	0.27528	0.512175
Q5XIF6	31.2546	31.2728	-0.0483357	9.90007	0.96241	0.986759
D4A133	25.5545	25.0987	0.794256	9.87941	0.445706	0.66691
A0A0G2JW88	19.5942	21.1158	-0.744301	5.68104	0.486327	0.70005
Q5FVG4	24.4127	23.4681	1.57569	8.23841	0.152657	0.388911
Q5U322	16.4101	13.7723	0.518846	9.92887	0.615235	0.799063
P04264	37.3784	37.2182	0.512438	9.9998	0.619472	0.800498
P35908	35.1738	35.0429	0.316551	6.23045	0.761923	0.890732
P08779	31.6968	31.6023	0.124813	6.88168	0.904239	0.954805
F1LMV6	29.8654	29.8686	-0.00677144	9.88163	0.994732	0.996881
P47819	26.6102	25.1982	1.13508	6.28749	0.297753	0.536338
Q6IMF3	16.1072	18.2015	-0.384259	8.90957	0.709797	0.859686
P61765	29.3844	29.0868	1.02054	9.90567	0.331748	0.559008
P62902	31.3733	30.3852	2.56681	9.94676	0.0281532	0.205391
O35095	26.2165	26.6627	-0.817727	6.25869	0.443523	0.66532
A0A0G2JZ53	23.7631	23.0775	1.17951	8.64767	0.269627	0.50511
G3V6H5	24.555	23.532	1.62028	9.7862	0.136907	0.378176
P41123	26.7887	26.2651	0.845197	9.90165	0.417956	0.646612
A0A0G2JSV0	24.0475	22.1219	2.17765	9.25511	0.0565831	0.259474
P54921	18.445	13.7794	0.97827	6.86036	0.361169	0.590001
Q5RKJ9	23.1347	21.5365	2.01511	7.59061	0.0805695	0.3087
P85834	24.5591	21.3885	3.07732	5.68397	0.0233081	0.188594
Q5XIE8	24.4405	24.5629	-0.180189	7.51415	0.861768	0.931406
Q6IE67	23.7345	15.4516	3.26793	5.32087	0.0203208	0.17989
A0A0G2JWM2	19.3255	16.3596	0.836492	9.97432	0.422466	0.648859
Q6P3V9	23.6202	21.1677	1.02562	6.27427	0.342979	0.568972
O35303	25.0793	24.3142	1.59323	8.52259	0.14746	0.382678
P00507	23.818	23.291	0.838895	9.98777	0.421152	0.648393
A0A0G2K3P9	25.7275	25.0505	2.87091	9.95954	0.0167076	0.16502
D4AC23	22.7075	18.5181	2.05071	5.32257	0.0921402	0.325022
Q99PD4	24.3859	19.4637	1.2594	5.01334	0.263338	0.50511
B2RZ72	25.1023	23.2226	3.09495	8.49272	0.0137453	0.15066
Q5XKE5	27.5166	27.4448	0.14501	6.6254	0.889015	0.946513
P15999	28.611	28.2598	0.815235	9.58179	0.434733	0.662942
P82995	26.3956	25.6875	1.79829	9.98191	0.102391	0.33884
P15791	24.4072	23.8123	1.26339	7.18842	0.245881	0.492119
D3ZY51	23.2229	24.1474	-0.378002	5.39236	0.719856	0.868699
A0A0G2K654	27.5312	27.3005	0.236385	6.32245	0.820607	0.918861
Q99NA5	24.9485	25.0776	-0.307482	9.97158	0.764803	0.890732
P63245	18.2261	9.23398	1.65819	8.60288	0.133212	0.373681
A0A0G2JWR5	18.8245	18.8937	-0.0253053	9.97814	0.98031	0.991117
F1LS29	20.6905	15.7286	1.18813	7.76129	0.269864	0.50511
P62914	23.7018	19.4581	1.82883	5.81707	0.118723	0.361792
M0RDL2	24.1279	22.2646	3.57661	9.04452	0.00591502	0.111881
P02533	33.3696	33.5438	-0.32581	7.85102	0.753082	0.888747
P04797	30.8952	30.1518	2.35929	7.34373	0.0487443	0.251858
D4A0F5	23.5386	22.3639	1.53695	9.3853	0.157305	0.397186
Q62634	25.6757	25.4252	0.68367	7.47128	0.514822	0.717187
D3ZC55	19.1054	9.92095	2.17901	7.46363	0.063357	0.269951
Q5XI32	22.8694	21.7265	1.447	6.40607	0.194998	0.440805
P63004	21.3458	19.4175	1.02507	5.3978	0.349053	0.576072
P63039	23.0155	20.5221	2.43011	9.13718	0.0375927	0.226027
P35281	16.4546	15.7136	0.16895	7.82101	0.870123	0.934146
P63329	22.608	12.0744	3.37026	5.09529	0.0193148	0.177007
P60712	32.0446	30.9961	3.11306	9.999	0.0110044	0.133299
P84586	32.5976	32.7725	-0.470829	8.47471	0.649645	0.822627
P09951	27.4896	27.3534	0.2637	7.61449	0.799006	0.909507
Q9C075	24.3561	24.3211	0.0338697	8.26406	0.973785	0.989193
Q63560	26.8558	26.0681	1.71567	7.72821	0.125887	0.368927
Q9ER34	25.3104	24.3697	1.26717	7.70441	0.242054	0.487544
Q9WUW2	17.3955	23.0991	-1.43628	5.0087	0.210315	0.459259
P42123	27.1221	25.7883	2.93391	9.41504	0.0158882	0.161908
P35559	24.1068	23.0287	1.00631	6.06678	0.352703	0.579481
P62815	25.2801	24.0262	2.36697	9.68688	0.0402439	0.232762
Q5D059	24.6814	23.8447	1.69026	9.84979	0.122323	0.368483
A0A0G2K9J2	24.7145	23.6169	3.46673	7.54348	0.00929442	0.119016
F1LX07	25.2938	24.412	1.57633	6.79036	0.16027	0.400883
A0A0G2K0B6	24.9204	21.8151	1.32425	5.11888	0.241467	0.487544
F1LMA5	25.6445	25.9434	-0.539157	9.98273	0.601595	0.791443
P61107	12.6309	17.8044	-1.32811	7.86819	0.221374	0.469051
P85845	25.7516	25.0099	2.17721	9.32805	0.0564016	0.259474
Q08163	16.7125	8.53183	1.62572	9.65638	0.136156	0.378176
D3ZJ86	23.3417	24.7303	-3.08333	8.26931	0.0144516	0.152097
O08651	23.8873	23.0046	1.37909	9.76806	0.198624	0.442765
P62494	22.4568	20.7164	2.38641	6.5205	0.0509992	0.251858
Q64548	25.7249	25.7618	-0.0890201	6.6771	0.931677	0.967845
A0A0G2K730	21.7272	23.3068	-0.736154	5.78692	0.490388	0.703365
Q5M7A7	23.5839	25.7551	-2.22559	6.29779	0.0655814	0.275185
B4F773	24.0205	22.6135	3.21261	9.95275	0.0093458	0.119016
P20788	19.2706	25.1399	-2.15481	5.25017	0.0811213	0.3087
A0A0G2JUK2	23.0454	23.9025	-1.28883	7.24211	0.237097	0.48675
A0A0G2JT78	22.4173	18.2704	1.12515	5.06352	0.311014	0.541225
A0A0G2KA90	20.8816	22.2555	-0.416207	9.92521	0.686116	0.847089
Q7M0B6	22.5239	19.9842	1.28158	5.15739	0.254583	0.499824
A0A0G2K013	24.8229	21.907	3.65592	9.13878	0.00513472	0.111881
Q6URK4	28.6524	28.6837	-0.0861429	9.33735	0.933172	0.967845
Q5U300	19.949	18.8997	0.381279	9.90252	0.711049	0.859686
D4ABL7	16.0255	22.6957	-1.7857	5.09349	0.133132	0.373681
P28073	3.74237	17.7058	-3.55674	7.12969	0.00898275	0.119016

## Sheet: Males_t_test
protein	mean.in.group.four	mean.in.group.nine	t_statistic	df	pvalue	fdr_pvalue
B2RZD4	0	21.1968	-9.21232	5	0.000253009	0.0812158
Q3B8Q3	28.808	32.9427	-2.89261	7.70755	0.0209298	0.470992
Q5U206	7.36051	21.9069	-2.52333	9.66586	0.0309483	0.539519
A0JN29	17.5537	26.7235	-3.65711	6.19607	0.010032	0.402535
F7F707	14.3874	19.187	-1.09468	7.70133	0.306708	0.692781
Q7Z3Y8	25.5941	16.7184	2.12204	5.32916	0.0838614	0.643309
D4AEC0	12.6207	19.4521	-1.29108	9.91109	0.225975	0.690957
Q5XIV1	14.2194	19.0918	-0.995362	7.17453	0.351939	0.692781
O35458	12.5073	7.36748	1.22079	8.76415	0.25399	0.690957
A0A0G2JY22	14.1023	21.2864	-1.28383	9.70845	0.228994	0.690957
Q8BGZ7	20.7659	22.1369	-0.285906	6.62391	0.783684	0.90052
A0A0G2K1S6	13.4493	21.3146	-3.05136	9.9041	0.0123544	0.41745
P62804	24.3953	27.4124	-2.12313	7.37959	0.0693752	0.643309
P62890	19.5888	17.7324	0.344932	9.93386	0.737337	0.870166
A0A096MK30	11.3293	22.6195	-2.89247	9.54877	0.016785	0.468519
D3ZAN0	21.1405	14.9479	0.968137	9.86655	0.356108	0.692781
P19527	22.8984	20.9167	0.857633	5.89871	0.424564	0.695796
P06396	19.3489	25.8348	-2.57279	7.0403	0.0366779	0.542238
Q5BKC3	12.446	19.4383	-1.56896	7.79195	0.156299	0.684718
M0RDR7	13.5771	18.8175	-1.00895	9.95663	0.33689	0.692781
Q2UVX4	15.212	15.9598	-0.134933	6.64417	0.896661	0.946301
D3ZU13	4.93726	20.5212	-3.30672	7.71672	0.011311	0.403427
O35824	18.079	14.5105	0.665399	9.9122	0.520977	0.741521
B2GV73	13.5355	24.0943	-2.21577	5.2522	0.0749558	0.643309
A0A3G2LW22	8.2257	18.9765	-1.91768	9.9849	0.0841746	0.643309
P12035	28.7389	29.8896	-0.889176	6.03211	0.407966	0.695796
A0A0G2JYY8	16.9884	20.1872	-0.672841	8.17116	0.51962	0.741521
A0A0G2JV28	15.1346	16.2044	-0.224733	7.87691	0.827907	0.923049
B5DEM0	11.455	17.5337	-1.26291	9.87318	0.235631	0.690957
A0A0G2QC61	30.1735	28.2354	0.563936	5.38966	0.59546	0.78177
M0RC99	13.0809	20.2111	-1.1811	9.92052	0.265105	0.690957
P08729	21.5852	18.8167	0.636292	7.93396	0.542502	0.750617
Q5XI78	10.5967	16.6602	-1.1819	9.82949	0.265048	0.690957
F1LQD1	19.8675	22.4518	-0.427623	9.84189	0.678131	0.82654
P21531	13.111	22.3418	-2.66104	5.65315	0.0396965	0.542238
P18420	14.5228	19.688	-1.09887	8.45428	0.30213	0.692781
P62744	11.0153	23.2175	-2.23099	5.36929	0.0723897	0.643309
Q5XI21	17.5182	13.3679	0.77807	8.06163	0.458753	0.703759
Q4FZT6	11.475	20.4037	-1.85629	7.13848	0.104967	0.68426
D3ZUD5	23.8031	21.4661	0.478193	7.55134	0.646049	0.8113
A0A7U3JW58	21.0757	18.6758	0.887517	5.28112	0.413389	0.695796
Q9JHU0	21.4751	18.8668	0.664391	5.63219	0.532678	0.746003
D4A3H5	12.1347	16.3344	-0.707431	9.62752	0.496066	0.730445
A0A0G2JVW1	24.3459	24.185	0.0312756	5.24278	0.976206	0.986967
P47860	27.5743	25.6692	1.60007	9.36632	0.142727	0.68426
D3ZDV2	20.4967	18.2278	0.52912	8.09205	0.610925	0.792352
P14925	23.2807	11.7034	2.86164	5.08602	0.0346519	0.539519
P55053	24.5656	29.2017	-4.07948	7.07088	0.00459355	0.254048
P02787	22.8637	21.2562	0.628875	5.9384	0.552836	0.756822
G3V6C1	25.7288	21.6873	0.871477	5.78243	0.418202	0.695796
D3ZF26	21.6411	18.3955	0.781019	7.31823	0.459307	0.703759
G3V9Y1	22.7649	22.9752	-0.188905	9.96949	0.853958	0.937164
Q6S3A5	22.4205	25.1369	-2.47728	7.24723	0.0412496	0.542636
P00761	36.3377	38.0491	-4.24688	6.70814	0.00419432	0.254048
A0A7U3L5J6	23.856	12.8403	2.48552	5.08688	0.0546341	0.604743
Q99456	20.5803	19.5882	0.199346	8.85645	0.846493	0.932159
A2RUW1	20.742	21.7009	-0.269519	9.42928	0.793336	0.901181
G3V836	8.71488	14.9067	-1.21577	9.81501	0.252507	0.690957
D3ZCI2	21.5161	17.9197	0.826609	8.8141	0.430267	0.695796
P42930	18.5483	25.9994	-1.60623	5.82427	0.160833	0.684718
F1LQ48	15.5687	13.0641	0.470331	7.91275	0.65081	0.8113
Q63610	19.6618	25.4016	-4.34533	9.70806	0.00155881	0.166793
Q8K585	19.1902	19.5906	-0.0935638	6.75516	0.92817	0.953416
F1LS42	19.5056	13.8067	1.17869	7.09977	0.276511	0.690957
P02663	27.2165	27.3053	-0.0882416	8.82071	0.931656	0.955468
P36201	15.9526	14.6067	0.215011	9.90813	0.83412	0.924879
P31044	14.1789	21.7117	-1.82146	8.08363	0.105629	0.68426
Q06647	27.5551	22.0077	1.24318	5.25288	0.266411	0.690957
Q9JK11	19.0604	19.6491	-0.106708	9.99006	0.917133	0.951071
P16638	19.4161	18.8312	0.137285	7.18095	0.894575	0.946301
P43278	19.9644	18.7588	0.58667	5.44864	0.580895	0.772122
O08835	24.2592	20.0368	1.03226	5.40078	0.345942	0.692781
Q63598	19.1672	24.184	-1.57441	7.61963	0.155916	0.684718
D3ZUJ7	26.117	19.9238	1.52491	5.19373	0.185646	0.690957
P24049	26.8318	21.4051	2.0096	6.20771	0.0896151	0.646437
A0A0G2KB63	21.0934	20.7649	0.159073	5.64658	0.879148	0.946301
A0A0H2UHE1	19.1108	20.4709	-0.552439	9.91714	0.592879	0.781578
Q91ZN1	13.3876	17.9947	-1.1256	7.63803	0.294458	0.692781
P30009	11.8497	18.6579	-1.21205	9.90632	0.25361	0.690957
D4A5T8	22.0702	24.536	-1.52868	9.16491	0.160091	0.684718
Q63532	22.6827	23.3366	-0.118398	8.41011	0.908532	0.951071
O95678	13.7396	21.226	-1.69535	9.76097	0.121615	0.68426
P21708	22.2426	8.74955	4.06161	5.19244	0.00898115	0.384393
D3ZFQ8	12.6301	19.2488	-1.29809	9.77838	0.224039	0.690957
A0A0G2JYE9	10.617	18.9928	-1.74857	8.97976	0.114376	0.68426
A1A5L1	21.6121	20.3035	0.348165	9.60692	0.735224	0.869271
A0A0G2JSR0	14.589	10.9367	0.586598	9.87199	0.570643	0.764828
Q5I0E7	11.8166	22.2357	-1.68248	9.98757	0.123425	0.68426
Q1RP77	21.7269	19.8776	0.393259	8.31356	0.704022	0.846408
D3ZE63	20.1192	23.5396	-0.816277	5.76871	0.446729	0.703759
D4ABK1	25.1084	25.9283	-1.22327	9.99373	0.24929	0.690957
P11661	22.1773	11.3624	2.11412	5.13455	0.0867064	0.643309
D4A781	10.9277	14.9097	-0.862072	7.89448	0.414066	0.695796
O88778	22.1215	23.001	-1.13924	9.88049	0.28147	0.690957
Q6IFU7	17.845	21.2206	-1.06819	9.80806	0.311021	0.692781
D3ZYS7	15.0153	19.7997	-0.995173	8.81781	0.346175	0.692781
A0A096MIY7	20.9698	17.1874	0.646041	9.99243	0.532808	0.746003
P48679	26.2084	28.2383	-2.13464	9.31721	0.0605343	0.634197
P02754	24.4641	24.1845	0.254578	8.1592	0.805348	0.907076
M0RCJ9	27.277	20.7485	2.62677	5.21698	0.0448213	0.560913
A0A1L1WKG3	17.8749	21.4449	-1.00915	9.99702	0.336706	0.692781
D3ZKA0	16.5717	21.7577	-1.01924	7.83865	0.338514	0.692781
P0DMW0	23.0559	25.5669	-2.45637	8.39296	0.0381997	0.542238
P84083	9.49898	21.9989	-4.67967	6.26505	0.00303309	0.254048
Q6P6U2	17.8238	19.9421	-0.458897	7.92784	0.658627	0.816291
A0A0G2JZQ9	24.5606	24.5247	0.0212089	6.21998	0.983743	0.989911
Q5M7T6	25.3549	19.5424	1.46145	5.26203	0.200907	0.690957
Q5M7V3	26.0623	17.3828	2.16844	5.06511	0.0816028	0.643309
P10599	26.4747	23.5234	0.618917	5.16071	0.562268	0.763244
D3ZB78	20.0544	12.4897	2.17433	5.46203	0.0770861	0.643309
Q9QX69	24.1951	15.2244	1.83722	5.21628	0.123174	0.68426
Q9Z2L0	25.2249	23.5422	0.614398	5.67418	0.562758	0.763244
Q4KM71	23.3148	21.2365	0.485405	5.05794	0.647685	0.8113
B2GUZ5	14.8854	19.4722	-0.841958	9.90807	0.419669	0.695796
P56603	26.852	22.84	1.65961	5.42247	0.153314	0.684718
B2RYW7	27.3269	21.7173	1.27837	5.17046	0.255498	0.690957
Q9ERH3	9.20558	13.1305	-0.712906	9.02801	0.493917	0.728954
D4AD70	29.7111	28.5198	2.07319	7.80018	0.0727641	0.643309
Q62951	25.8681	2.82173	11.6228	7.21449	6.24042e-06	0.00400635
Q6IFW6	22.4436	27.4244	-2.34714	7.0727	0.0509377	0.577154
Q5XI73	19.6057	16.4529	0.655253	8.97695	0.528737	0.744406
G3V8A5	22.2218	19.691	0.543229	8.01888	0.601742	0.786068
A0A0G2K1C0	23.3254	25.096	-1.76823	8.5274	0.112671	0.68426
Q6IFW7	31.3662	29.2247	1.77008	6.69115	0.121991	0.68426
M0R776	24.2967	20.6565	0.868475	5.1617	0.423667	0.695796
Q00715	11.2911	19.8171	-1.31834	9.53358	0.218184	0.690957
B0BMY8	27.1929	28.0429	-1.01686	8.70271	0.336655	0.692781
Q62826	15.7497	18.9512	-0.599772	9.97385	0.562036	0.763244
P02768	27.9452	28.7136	-0.769146	5.60065	0.472983	0.712805
D3ZLY9	13.8327	17.6721	-0.75323	9.99666	0.468679	0.711329
Q5RJM6	30.2921	23.465	2.21815	5.0995	0.0762585	0.643309
D3ZG43	23.8128	19.0115	1.23939	5.10018	0.269183	0.690957
O88871	12.8028	17.4006	-0.854068	9.77908	0.4135	0.695796
P62275	30.9761	25.2942	2.04853	5.33474	0.0922833	0.658287
B4F7C2	24.078	24.0493	0.0135516	5.531	0.989663	0.991699
P20156	20.4531	18.9627	0.428362	9.66556	0.677776	0.82654
A0A0U1RRX4	23.8234	19.8912	1.85565	5.93274	0.113458	0.68426
Q5M7U6	22.6289	20.2845	0.566687	5.16365	0.594674	0.78177
A0A0G2JSU1	27.913	21.4821	1.46868	5.28205	0.198815	0.690957
Q6PDV8	29.3537	27.1852	2.69043	8.9096	0.0249949	0.471963
Q63413	24.5763	19.6364	1.21967	5.39852	0.273181	0.690957
X1WI37	24.9724	21.4002	1.48338	5.44508	0.193406	0.690957
P49242	24.0449	20.7767	0.769928	5.28003	0.474364	0.713213
Q6P505	21.1444	21.2185	-0.0159352	6.77226	0.987745	0.991699
D3ZQ18	16.6443	20.0707	-0.700036	8.65322	0.502289	0.732886
P31000	21.5209	16.3215	1.18479	5.08034	0.28855	0.690957
P97536	25.0811	23.2959	0.785598	5.80348	0.462959	0.707667
P02788	22.4106	25.3273	-1.12797	6.30136	0.300441	0.692781
A0A0G2K0W9	16.4968	20.4234	-0.81104	8.29697	0.439987	0.703276
D4ABI7	18.5956	22.9948	-1.62613	5.24459	0.162123	0.684718
D3ZJF8	27.4546	24.5584	0.922533	5.25194	0.396654	0.695796
P35213	24.1079	21.9241	0.488467	5.27753	0.644842	0.8113
P62716	13.5546	19.0416	-1.06185	9.88341	0.313561	0.692781
Q66HD0	18.1632	24.4846	-2.4034	7.60206	0.0445082	0.560913
P02662	28.0539	22.881	1.1122	5.26723	0.31422	0.692781
C0JPT7	22.1094	23.8074	-0.787389	8.20126	0.453207	0.703759
P10111	30.2978	28.579	3.32004	9.75315	0.00801162	0.36739
D3ZWE3	23.1306	23.7714	-0.606538	6.5077	0.564706	0.763244
Q9JJP9	29.8745	23.8853	1.23944	5.21296	0.268064	0.690957
B2RYQ8	23.1044	22.6693	0.131253	9.96181	0.898188	0.946301
Q7M0E7	27.8097	24.268	1.52595	5.33435	0.183928	0.690957
A0A0G2JXH6	27.1996	22.4078	1.05686	5.05558	0.33844	0.692781
P55161	15.607	17.1621	-0.273045	9.99993	0.790374	0.901181
G3V7U4	23.133	24.0596	-1.06995	9.92544	0.309971	0.692781
Q6IFU9	33.5286	32.9659	0.441918	6.13395	0.673703	0.825415
D4A4T7	25.7352	25.8434	-0.103337	7.07872	0.920563	0.951071
Q99M64	22.3534	28.3602	-1.72743	6.15556	0.133581	0.68426
D3ZA32	25.3179	25.5829	-0.364718	7.05559	0.726009	0.859959
Q3KR86	23.5223	9.15665	3.16675	5.26193	0.0232114	0.470992
F1M981	18.8238	19.6882	-0.17984	8.68795	0.861402	0.937323
P08758	13.5295	21.2994	-2.49631	9.93622	0.0317846	0.539519
B2RZ24	13.5914	21.0046	-1.39632	6.97256	0.205461	0.690957
P02668	32.4003	30.2166	2.90661	9.57919	0.0163396	0.468519
G3V826	18.9293	23.9261	-1.25138	5.83	0.258664	0.690957
P17764	24.3389	20.3589	1.8614	6.19049	0.1105	0.68426
P23565	25.675	25.0542	0.77517	9.60789	0.456893	0.703759
Q4KLN8	25.5632	23.6583	0.392784	5.17626	0.710135	0.852151
Q6P9V6	21.2781	24.0861	-1.33344	7.3819	0.222064	0.690957
P07825	27.7954	23.4002	1.5604	5.3157	0.175968	0.690957
M0R6E0	25.3818	19.8777	1.36868	5.18918	0.227378	0.690957
M0R9X8	26.4955	26.0967	0.556582	9.49641	0.590687	0.781578
A0A0G2JSH9	23.9064	16.7913	1.82175	5.13566	0.126577	0.68426
P84100	20.1456	18.7223	0.335349	7.50832	0.746538	0.879061
M0R907	25.8253	24.5898	2.79787	8.43501	0.022107	0.470992
Q92764	23.1821	22.1003	0.240203	5.09637	0.819536	0.918122
Q06486	26.2332	24.3113	1.59889	9.99497	0.140944	0.68426
B0BNL2	23.2276	14.0398	2.05877	5.04856	0.0940397	0.663445
M0R735	23.0639	19.1577	1.00197	5.17049	0.360917	0.692781
Q6AY21	10.7536	18.3325	-1.24365	9.33772	0.243946	0.690957
B2GV99	17.477	23.9149	-2.36253	8.09198	0.0454322	0.560913
Q75Q41	20.8148	17.598	0.902656	5.18478	0.406688	0.695796
P63326	30.5333	29.7105	0.775254	9.41587	0.457217	0.703759
F1M9V7	21.9749	24.1712	-1.94133	9.27077	0.0831865	0.643309
Q02563	25.9009	21.4634	1.02132	5.19664	0.352273	0.692781
A0A1W2Q680	23.657	20.8658	0.66615	5.05273	0.534519	0.746003
Q7Z794	34.0066	32.5717	1.62546	5.67167	0.158044	0.684718
A0A0G2JT21	23.6338	16.6384	1.65192	5.20259	0.157181	0.684718
Q6P3V8	25.6834	23.5279	0.785049	5.1906	0.466729	0.710047
A0A0G2KAW7	11.3678	18.0805	-1.33106	8.52025	0.217686	0.690957
P02769	25.8667	24.3944	2.07129	8.09593	0.0716721	0.643309
F1LYQ8	15.9796	13.433	0.497609	9.91168	0.629613	0.810044
D4ACB8	20.0059	24.2493	-1.45205	5.41819	0.201824	0.690957
Q7TP11	20.4495	21.281	-0.287195	9.96603	0.779846	0.900469
P62282	23.981	22.6154	0.477833	5.83339	0.650146	0.8113
Q498U4	24.6924	20.8134	1.98553	5.41453	0.099463	0.68426
A0A0G2JSI4	23.7853	19.289	1.27864	9.50593	0.231359	0.690957
P62832	29.2032	27.8985	3.0489	7.16274	0.0180972	0.470992
D4A817	26.8481	27.0045	-0.129931	6.74604	0.90041	0.946301
P50399	21.7835	21.4603	0.114821	9.67738	0.910934	0.951071
Q8VD52	24.5969	18.2469	1.70694	5.22466	0.146018	0.68426
P13221	23.797	20.2086	0.882497	5.08742	0.417251	0.695796
Q6P9Y4	26.9515	22.9548	0.855325	5.31384	0.429242	0.695796
D4A5L0	32.2738	24.9981	1.43436	5.07062	0.210146	0.690957
P31662	24.7028	19.7385	1.2338	5.25086	0.269631	0.690957
Q5BJN7	31.7756	30.4337	3.02435	8.35185	0.0156517	0.468519
P60901	15.7854	20.1122	-0.671721	9.60293	0.517594	0.741521
Q63747	10.9278	18.9758	-1.44668	9.95958	0.178715	0.690957
P35527	36.0471	34.3957	2.6012	7.23072	0.0343819	0.539519
G3V7L8	18.7927	19.3072	-0.117027	7.54281	0.909894	0.951071
Q9R1S9	20.6755	10.8028	1.71016	9.99194	0.118052	0.68426
P63259	23.4995	19.5865	0.955204	5.53517	0.379307	0.692781
Q5D862	28.3651	27.2121	0.875721	5.37088	0.418618	0.695796
Q6PDV6	31.1559	29.1243	3.85428	9.23138	0.00370071	0.254048
A0A0G2JWU1	19.896	21.1706	-0.268277	6.92638	0.7963	0.901631
P61206	26.8458	26.6417	0.186118	5.93128	0.858554	0.937323
A0A0G2JU96	22.8873	26.2487	-2.616	9.66711	0.0264564	0.485286
Q6P9U5	18.2627	17.8834	0.0726231	9.04354	0.943687	0.966263
A0A0G2K1L8	21.2686	17.7866	0.72887	8.00787	0.486848	0.722055
Q7RTS7	21.564	16.8521	0.68329	9.58455	0.510603	0.738304
P11730	5.26384	17.0655	-2.37532	9.97735	0.0389756	0.542238
P49432	25.0922	22.7181	1.09676	5.9734	0.314982	0.692781
Q6IMY8	26.1925	25.1442	1.24199	8.49414	0.247438	0.690957
P11506-1	14.6725	19.7232	-0.902335	9.99756	0.388102	0.692781
A0A0G2K8H0	26.6098	20.3538	1.51514	5.15133	0.188481	0.690957
Q5XFV9	28.5901	26.5275	1.55285	7.02551	0.164247	0.684718
Q6RJR6	15.5484	18.3298	-0.486008	9.95966	0.637476	0.8113
F1LRI7	23.5847	14.1035	2.5463	5.39259	0.0480656	0.577154
Q9EPH8	23.9516	21.3038	1.28138	5.30383	0.253222	0.690957
Q6P502	24.2113	19.9709	1.03884	5.23196	0.344486	0.692781
B2RYU2	21.7721	22.6698	-0.268911	9.92459	0.793506	0.901181
P63081	27.6394	21.7129	1.34063	5.23104	0.235316	0.690957
A0A1W2Q6Q2	24.334	21.4972	1.28923	7.1181	0.237628	0.690957
P05712	14.6612	19.5839	-0.908554	9.96639	0.385029	0.692781
Q99MZ8	20.6325	17.4668	0.639163	9.06154	0.538536	0.749897
P62963	24.6635	20.5746	0.975764	5.14009	0.372839	0.692781
Q64559-1	24.5778	24.7251	-0.142614	7.07172	0.890574	0.946301
Q9JKB7	24.2434	22.3603	2.22938	9.50071	0.0512427	0.577154
P62755	18.5625	15.4549	0.639518	7.95834	0.540454	0.749897
Q9WTP0	23.0229	19.3034	0.94193	5.29965	0.387155	0.692781
P07824	24.8637	24.6301	0.214056	5.61136	0.838067	0.925661
B5DES0	19.4088	21.3296	-0.697441	9.8483	0.501659	0.732886
Q5GFD9	18.9159	18.3211	0.140707	7.87635	0.891633	0.946301
P12749	24.643	20.1954	1.08744	5.21012	0.32457	0.692781
A0A096MIX2	16.3963	19.124	-0.593634	8.36704	0.568455	0.764828
Q68FY0	23.9354	16.8688	1.73407	5.15987	0.141619	0.68426
P00406	24.2684	20.9724	0.760328	5.20213	0.480082	0.716774
P13264	13.455	19.0712	-1.04474	9.99496	0.320753	0.692781
P13852	16.8511	15.6922	0.232487	9.94231	0.820876	0.918122
Q68FX0	17.2353	17.7795	-0.101172	9.85555	0.921442	0.951071
P07339	27.591	28.2565	-0.439382	7.49196	0.672781	0.825415
A0A0G2K782	27.7295	27.8057	-0.134589	7.17678	0.896634	0.946301
D3ZJK8	25.8194	20.3172	1.3474	5.0614	0.235026	0.690957
A0A0G2JTX2	24.4	14.9102	2.53747	5.12743	0.0508732	0.577154
P51593	24.2155	18.5443	1.51721	5.1059	0.188471	0.690957
Q6IFT2	25.5571	22.9146	0.969504	5.21408	0.375088	0.692781
P62907	17.455	19.1474	-0.295246	9.96651	0.773865	0.895174
P45592	27.8472	24.575	1.03194	5.23589	0.347389	0.692781
F1LRV4	16.389	23.0391	-1.75025	5.4509	0.135613	0.68426
A9CMA6	16.319	13.4254	0.622027	8.91577	0.549498	0.755499
P39069	24.497	20.0386	1.10248	5.14576	0.319126	0.692781
A0A0G2K9S4	21.0171	23.0228	-0.846385	6.47116	0.427523	0.695796
P97621	25.5938	21.4088	0.954958	5.39463	0.380407	0.692781
D4A6G6	28.873	27.691	1.32148	7.14251	0.227097	0.690957
Q6P0K8	30.2104	29.2823	1.05426	6.45983	0.32959	0.692781
D3ZQD3	24.8308	19.7388	1.27967	5.09258	0.255858	0.690957
Q14533	18.6333	19.1478	-0.111716	8.59562	0.913614	0.951071
P69897	27.9536	22.4188	1.22207	5.12882	0.274854	0.690957
D3ZLA3	18.9685	21.7096	-0.856017	9.70644	0.412621	0.695796
Q66HM2	28.5882	28.0021	1.30856	9.9907	0.219986	0.690957
Q6AZ61	9.35852	18.2974	-1.54747	9.63572	0.153937	0.684718
A0A0G2K4H9	20.764	12.422	1.69282	7.79336	0.129946	0.68426
Q99053	14.9689	19.785	-0.777631	9.71114	0.455313	0.703759
P85108	31.6463	29.7689	2.82783	9.48337	0.0188289	0.470992
G3V7S2	20.4437	17.9481	0.714333	9.94605	0.491446	0.726978
P07335	24.3948	20.0765	1.0545	5.31248	0.337231	0.692781
P62198	26.571	24.0749	1.13269	5.29866	0.305984	0.692781
P0DP31	23.4784	24.3598	-0.273945	5.29261	0.794499	0.901181
Q68FR6	23.569	20.5145	0.720021	5.26571	0.502199	0.732886
P02091	26.2986	23.0822	1.22759	5.26581	0.271631	0.690957
Q8CFN2	18.0062	23.0918	-1.90591	6.17816	0.103901	0.68426
D4ABN3	25.5582	26.2907	-0.534078	9.64107	0.605383	0.788348
P29418	29.2508	24.9538	1.58975	5.12976	0.171288	0.690957
Q8VHF5	16.0457	19.3698	-0.612229	9.99394	0.55406	0.756822
P11167	24.444	20.8923	1.52403	5.40624	0.183671	0.690957
D3ZTC4	26.092	21.6637	1.01809	5.06082	0.354811	0.692781
P19804	27.2252	28.6812	-2.04788	9.75024	0.0684635	0.643309
P07150	23.7061	26.216	-1.72476	6.5859	0.130913	0.68426
P21213	24.5286	25.1242	-0.489692	7.55096	0.638259	0.8113
P23606	27.3914	27.0269	0.46003	6.33328	0.660867	0.817488
Q71TY3	25.7629	22.1091	1.39283	5.19525	0.22034	0.690957
ENSEMBL:ENSBTAP00000007350	25.6959	24.1864	1.18401	5.78926	0.282735	0.690957
Q6IE66	16.3194	19.8387	-0.625307	9.9759	0.545807	0.753566
Q68FQ0	16.2057	16.0386	0.0356219	9.66433	0.972309	0.984578
Q9JKE3	24.001	20.3088	0.778767	8.15147	0.458126	0.703759
D3ZHS5	19.7965	20.6333	-0.168138	8.59792	0.870363	0.942282
B1VKB4	26.0642	22.1906	1.82977	5.31026	0.123388	0.68426
A0A0G2JVW5	27.6067	27.7563	-0.105072	6.43423	0.919519	0.951071
A0A0G2K6U1	28.4495	27.531	1.67676	9.46053	0.12626	0.68426
A0A0H2UHM5	25.7634	21.8975	1.56931	6.52107	0.163688	0.684718
Q9EQX9	20.6172	17.4608	0.669089	7.19512	0.52432	0.743075
A0A5H1ZRV3	25.6868	25.1845	0.785397	9.9568	0.450505	0.703759
D3ZZ65	26.0309	20.3062	1.39457	5.08682	0.220989	0.690957
P62260	24.1272	25.549	-1.20289	6.78134	0.269328	0.690957
P07340	28.8057	27.1024	3.72645	8.97264	0.00474855	0.254048
Q6IFV0	20.1132	21.795	-0.281039	9.91357	0.784459	0.90052
G3V6S0	25.6784	22.8832	0.98238	5.6373	0.366175	0.692781
P62909	23.4075	21.6955	0.384321	5.17539	0.716027	0.852856
P68871	21.2131	20.5715	0.218334	9.98058	0.831568	0.924526
P32551	24.3477	20.651	1.69211	5.58111	0.145281	0.68426
D4A5U3	12.4145	20.5798	-1.34001	9.92803	0.210104	0.690957
Q01621	24.7326	19.6847	1.25035	5.08733	0.265602	0.690957
A9UMV9	29.9357	28.0109	1.96773	7.474	0.0871774	0.643309
P50554	17.5005	11.0548	1.0076	9.61906	0.338321	0.692781
P68370	31.3056	29.857	2.11646	9.09495	0.0630856	0.634197
P22629	36.3527	34.6907	2.07668	7.50631	0.0737721	0.643309
P13233	25.6666	24.5228	1.76715	6.85581	0.121435	0.68426
Q3T1J1	13.3492	15.9439	-0.54943	7.29596	0.599117	0.784966
P13647	33.0598	32.5278	0.421139	5.32946	0.690102	0.835935
P60203	24.5592	21.5213	1.24187	5.16957	0.267655	0.690957
Q8R2H0	31.1619	29.4308	1.75388	9.75095	0.110762	0.68426
P19013	26.1999	25.622	0.17711	5.17102	0.866152	0.939306
P62246	30.8906	29.2384	1.70861	7.56158	0.128087	0.68426
A0A0G2JXT8	18.4651	20.8109	-0.517566	8.43959	0.618051	0.799978
P62919	27.525	26.2795	0.903413	5.85531	0.401943	0.695796
A0A0G2JT63	26.0559	21.1018	1.1279	5.63658	0.305071	0.692781
P62268	28.934	24.7437	1.72601	5.72826	0.137443	0.68426
P61265	21.8631	18.9706	0.659435	7.89705	0.528374	0.744406
G3V870	25.748	18.645	1.63546	5.3075	0.159488	0.684718
Q9JLT5	24.2928	19.6197	1.16606	5.33741	0.293036	0.692781
D4A8U7	20.9563	15.9635	1.32823	5.12261	0.240201	0.690957
B2RZD6	23.5619	23.5534	0.00758743	9.11868	0.99411	0.99411
F1LNF0	18.5992	15.9989	0.573421	8.76579	0.58077	0.772122
F1LQJ4	7.33567	20.4869	-3.0589	7.91328	0.015813	0.468519
D3ZXH7	32.2266	29.8241	5.0603	7.7464	0.00107729	0.166793
D3ZHK4	17.1646	17.8952	-0.0929365	9.98048	0.927793	0.953416
P06761	25.5565	26.2972	-0.698753	6.57403	0.508662	0.738304
Q5XIF4	27.4553	21.7225	1.31617	5.03782	0.24482	0.690957
Q66HF1	21.3456	16.2499	1.16727	7.62824	0.278291	0.690957
F1M7Y3	19.2856	16.7753	0.458009	9.99468	0.656742	0.815529
G3V7Y3	15.1005	11.0648	0.583034	9.98326	0.572804	0.766126
P47942	30.2185	27.5572	1.84504	5.73472	0.116843	0.68426
B5DEL9	31.6068	31.7167	-0.106985	7.07739	0.91777	0.951071
P61626	28.4536	26.3966	2.78008	7.8096	0.0244873	0.471963
P62483	25.4763	21.632	0.85334	5.63611	0.42824	0.695796
A0A0G2JT64	19.3235	18.1251	0.208376	9.92197	0.839151	0.925661
G3V9A5	27.8921	23.9991	1.59193	5.25807	0.169418	0.690957
P81155	25.3968	21.4996	0.894729	5.06819	0.411405	0.695796
A0A140UHY3	27.3571	22.313	1.12199	5.11077	0.311797	0.692781
P09211	26.6822	27.7658	-0.841862	8.75534	0.422264	0.695796
Q06830	28.4026	28.5459	-0.103304	7.06595	0.920592	0.951071
Q04695	29.2032	30.5473	-1.17827	5.9984	0.283309	0.690957
Q6NT88	29.553	25.2456	1.41016	5.17384	0.215683	0.690957
P13645	36.8703	36.803	0.139468	7.55798	0.892725	0.946301
Q3SY84	27.0501	24.0722	1.72392	5.17055	0.14339	0.68426
W8CC80	12.902	16.1991	-0.427094	9.86291	0.678484	0.82654
Q62950	27.3493	21.3367	1.3984	5.1063	0.219697	0.690957
P62845	28.6268	27.7687	1.12434	9.01368	0.289917	0.690957
D4AA63	28.1271	25.2915	2.72155	9.58892	0.022285	0.470992
Q5PQL7	20.8086	17.0388	0.804045	8.32434	0.443725	0.703276
G3V6W6	25.3049	21.6881	0.827304	5.14176	0.444751	0.703276
P84092	26.8639	24.6596	4.45196	9.72198	0.00131964	0.166793
P08461	14.6055	18.6026	-0.851779	9.25148	0.415841	0.695796
G3V6P7	25.9115	27.1305	-1.08188	6.31468	0.318879	0.692781
P63102	26.3789	26.9885	-0.423175	5.45722	0.688331	0.835366
Q99PS2	15.4623	16.0601	-0.128422	9.10177	0.900608	0.946301
Q9JLJ3	18.6386	15.8105	0.592151	8.36787	0.569401	0.764828
D3ZFY8	23.1761	19.2964	1.30181	5.11219	0.248553	0.690957
D3ZHY9	22.9569	18.3648	1.20677	5.56784	0.276277	0.690957
P47875	23.9588	17.2874	1.56263	5.24586	0.176182	0.690957
Q6QIX3	21.8717	18.4935	0.886974	5.37165	0.413038	0.695796
G3V7L6	26.5051	21.5934	1.12101	5.17998	0.311545	0.692781
P31596	29.7592	27.844	3.49381	8.81053	0.00701538	0.346452
P05197	26.1784	26.2827	-0.0665669	6.02385	0.949081	0.967159
P54313	23.0659	20.1506	0.618631	8.16918	0.553014	0.756822
A0A096MJA0	18.3364	16.8758	0.320892	8.27226	0.756249	0.879551
G3V912	29.1153	25.0156	1.62662	5.2382	0.162087	0.684718
M0R5J4	26.1161	25.0016	0.388494	5.24564	0.712921	0.852151
Q9Z0W5	13.286	17.6624	-1.08006	7.26893	0.314645	0.692781
P02538	33.2209	34.1991	-1.08532	5.88947	0.320194	0.692781
G3V908	21.2011	23.7445	-0.964039	9.59876	0.358685	0.692781
P85515	20.7768	17.0826	0.811183	7.26492	0.443022	0.703276
D3ZVA5	14.1874	20.1705	-1.06389	6.75318	0.323935	0.692781
P11505-1	23.7353	19.1528	1.18483	5.16461	0.287727	0.690957
P68511	26.4055	20.9572	1.28923	5.08136	0.252883	0.690957
Q5XI34	19.2671	18.297	0.190743	8.08709	0.853429	0.937164
Q09073	28.525	27.9743	0.689674	7.98404	0.509944	0.738304
P85973	21.2591	20.4102	0.187321	7.02014	0.856708	0.937323
Q6IRH6	26.7473	26.5057	0.368756	8.41441	0.721416	0.856098
Q812E9	24.8409	22.2331	1.16079	5.99873	0.289827	0.690957
A0JPJ7	19.5111	19.9604	-0.139524	9.98769	0.89181	0.946301
Q63429	36.0858	35.0259	2.33926	9.98979	0.0414162	0.542636
Q4V898	30.1621	28.6001	3.23534	8.59785	0.010867	0.403427
P34058	28.4114	29.1019	-0.675554	6.66351	0.522068	0.741521
P04040	26.0484	25.25	1.03492	8.86374	0.328115	0.692781
A0A0G2KB28	27.6464	27.044	0.448941	8.96223	0.664133	0.818962
Q0VBK2	23.6059	21.4948	0.762988	6.46167	0.472399	0.712805
Q5FWU3	23.7814	16.8975	1.74018	5.08817	0.141296	0.68426
Q6P743	21.8737	19.9118	0.484498	5.17274	0.647853	0.8113
Q05764	21.3065	17.3075	0.979697	8.30871	0.354897	0.692781
D3ZRJ5	25.9557	23.5115	0.50181	5.50048	0.635244	0.8113
Q5XFV6	25.7394	21.0012	1.11547	5.07322	0.314679	0.692781
Q6RUV5	24.7033	22.1095	0.973006	5.96262	0.368352	0.692781
Q63564	25.2498	25.1638	0.152351	9.82832	0.881992	0.946301
F1LNF1	29.8848	27.7235	1.6686	6.04721	0.145853	0.68426
Q6AYU2	22.5368	20.6802	0.379326	8.39542	0.713861	0.852151
Q4FZT9	23.4823	21.6531	0.684284	5.50259	0.521553	0.741521
P26284	28.1205	23.784	0.901172	5.10496	0.407999	0.695796
P29314	28.5452	27.8006	0.861621	9.55118	0.410006	0.695796
P00698	26.3139	24.6889	1.49799	5.48714	0.189303	0.690957
D3ZPN3	25.0056	19.9947	1.24344	5.06963	0.268115	0.690957
G3V6H0	26.013	26.0221	-0.0127121	8.38345	0.990155	0.991699
D4A435	12.1875	13.8127	-0.32735	9.94162	0.750192	0.879551
G3V7C6	32.7713	31.577	1.92839	9.1245	0.0854513	0.643309
P62986	15.0374	21.6723	-1.10132	9.97898	0.296614	0.692781
P11275	30.4627	29.459	0.98968	7.7818	0.352101	0.692781
Q6IFV4	25.264	17.4343	1.94609	5.5059	0.103919	0.68426
G3V9G3	27.1407	26.4647	1.3494	9.39333	0.208833	0.690957
P09606	26.3225	26.4644	-0.21758	9.49342	0.832362	0.924526
G3V6Y6	25.9771	25.049	0.386176	5.40382	0.714108	0.852151
D3ZPT0	25.3967	24.3688	1.2793	9.55042	0.230996	0.690957
Q71DI1	28.0105	23.0716	1.0654	5.07645	0.334722	0.692781
D3ZVQ0	23.5571	21.5292	0.958674	5.83717	0.375729	0.692781
P60868	27.6394	23.4492	1.40754	5.46002	0.213569	0.690957
D3ZM33	27.1513	27.0838	0.0675586	9.38196	0.947555	0.967159
P10860	22.6983	19.036	0.941217	5.21602	0.38811	0.692781
A0A0H2UH99	23.2405	19.4916	0.950304	5.04558	0.385224	0.692781
Q6LDG5	18.9221	18.7569	0.0368017	8.54911	0.971488	0.984578
P04775	29.7846	18.879	2.10697	5.05348	0.0883745	0.644732
F1M6N0	26.4781	22.3707	0.910765	5.04499	0.403835	0.695796
P38983	18.4308	20.7033	-0.447081	8.58244	0.665885	0.818962
P04636	26.1632	25.9307	0.310471	8.55633	0.763632	0.884931
P21575	28.3739	27.1765	2.09828	9.8521	0.0626675	0.634197
F1M6F4	28.9458	28.3112	0.845393	7.75041	0.42322	0.695796
P62912	17.5243	18.6988	-0.210517	9.92792	0.837522	0.925661
P19012	28.626	27.6776	0.797699	5.93684	0.455757	0.703759
B1H216	27.6762	26.6434	1.14555	9.1226	0.281145	0.690957
Q7TPB1	20.7548	19.4715	0.279875	7.7443	0.786903	0.90052
Q07984	12.5889	22.6844	-2.82875	5.18028	0.0352956	0.539519
D3ZUW8	28.6527	26.6651	0.677329	5.52917	0.525504	0.743113
F1LNK0	30.3026	28.5758	2.18016	9.34649	0.0560718	0.610137
P20930	26.8614	27.556	-0.644476	6.66143	0.540814	0.749897
Q4QRB4	28.2207	27.3282	0.967836	8.11781	0.361073	0.692781
P06686	28.0502	23.8206	1.50957	5.1598	0.189757	0.690957
P05065	30.1439	29.2346	0.710645	5.88532	0.504477	0.734409
P63018	29.4181	29.0462	0.40614	6.37763	0.697918	0.842112
Q5PQK2	32.1268	30.2235	2.03682	6.48964	0.0842708	0.643309
P11980	29.3758	26.8602	0.954994	5.15552	0.382184	0.692781
A0A0G2JZ69	26.2952	26.5964	-0.314909	9.61632	0.759557	0.8818
P25286	29.8081	27.7204	2.14824	6.31543	0.0730128	0.643309
Q6IFZ6	30.3515	29.844	0.333118	7.99484	0.747613	0.879061
Q86YZ3	25.978	26.5273	-0.567582	8.69877	0.584667	0.77553
I7EFB0	33.835	32.4024	2.73839	9.91713	0.0210401	0.470992
Q63537	28.3869	27.8466	0.904188	9.40236	0.388475	0.692781
G3V9A3	28.8903	29.8709	-1.21667	6.64447	0.265174	0.690957
P16617	28.0581	27.5525	0.47369	5.77793	0.653087	0.812562
Q07936	31.1623	30.0818	0.903299	5.85082	0.402025	0.695796
P62944	27.601	25.8014	1.47565	7.16839	0.182558	0.690957
G3V8Q2	21.5807	17.4871	1.04593	8.99372	0.322888	0.692781
P04256	28.4085	25.1687	1.2396	5.31273	0.267067	0.690957
G3V7U2	27.9656	25.5101	4.56894	9.99358	0.00102963	0.166793
P62632	19.9426	18.9416	0.180174	9.98386	0.860621	0.937323
F1LT35	30.2463	26.7935	1.14439	5.2153	0.30225	0.692781
Q02874	21.8859	15.6729	1.35525	7.34526	0.215537	0.690957
A0A0G2JUG1	2.03159	24.1693	-4.21548	6.7071	0.00435691	0.254048
P15205	25.9228	21.7038	1.79772	5.26198	0.129227	0.68426
Q64542-2	25.6271	19.8227	1.42133	5.48548	0.209494	0.690957
Q05175	17.3361	13.9123	0.675442	7.9126	0.518643	0.741521
P52631	18.1458	15.4917	0.483073	9.85661	0.639594	0.8113
M0RDD7	27.3254	21.9276	1.2269	5.04071	0.27406	0.690957
Q52KS1	25.199	23.3811	0.759113	5.92656	0.476881	0.715322
P21707	26.9034	25.1692	1.59405	7.89478	0.150094	0.684718
P68255	23.8202	20.6027	0.765092	5.10945	0.478048	0.715401
D4ACV3	29.0581	28.5226	0.603786	7.60459	0.563558	0.763244
A0A0H2UHH9	27.2809	26.5357	0.579841	7.99563	0.57799	0.771455
Q63633	25.8771	23.3484	0.981218	5.71817	0.366158	0.692781
P61983	21.8348	20.9195	0.181114	8.65049	0.86045	0.937323
A0A0G2K719	23.2501	24.2465	-1.18712	9.69688	0.263447	0.690957
P63012	26.4856	22.7538	1.49535	5.3053	0.191766	0.690957
Q5BJT9	23.9422	20.4842	0.81758	5.15503	0.44972	0.703759
Q5XFX0	15.9871	21.2546	-1.25792	7.81727	0.244695	0.690957
Q14525	15.3357	14.2716	0.175907	9.85994	0.863927	0.938479
A0A0G2JTG7	18.8735	19.1275	-0.0464716	9.98645	0.963851	0.980653
P85970	20.8387	24.5598	-1.78386	6.10127	0.123888	0.68426
Q6MG49	19.6865	19.4615	0.0403912	9.99663	0.968577	0.983902
G3V6P6	23.4766	19.6219	0.963706	5.32913	0.376859	0.692781
Q63092	21.4012	19.3972	0.450496	7.7293	0.66472	0.818962
O88989	26.1392	24.2428	0.695401	5.23457	0.516463	0.741521
P61354	24.5456	22.6091	0.735373	6.76685	0.486811	0.722055
P56574	20.4364	24.5663	-1.7185	5.28075	0.143222	0.68426
A0A0G2K6R9	24.8361	18.7777	1.59266	5.1985	0.16989	0.690957
P63319	25.4163	19.8075	1.40139	5.16318	0.21825	0.690957
F8WFM2	23.7873	22.6683	0.965308	7.21035	0.365644	0.692781
G3V7G9	16.1913	19.4618	-0.587754	9.9999	0.569731	0.764828
P48721	23.6316	19.7593	0.960425	5.08275	0.380271	0.692781
P63086	23.5093	19.5004	1.01046	5.14135	0.357439	0.692781
Q68FS4	30.13	27.3195	1.90615	6.21465	0.103589	0.68426
F1LUV9	21.5101	19.317	0.509222	7.16749	0.625896	0.806878
P62856	25.2803	21.2132	0.951711	5.05512	0.384497	0.692781
Q9JJ54	22.1283	19.7943	0.511824	7.83128	0.62289	0.804619
A0JN25	20.4146	10.4538	2.11409	5.15383	0.0865082	0.643309
A0A0G2JZM8	23.0292	12.8512	2.25744	5.2698	0.0708709	0.643309
G3V983	12.2356	14.5415	-0.367975	9.93433	0.720611	0.856098
A0A0G2K075	18.0882	19.6931	-0.322681	8.96222	0.754338	0.879551
P82471	20.6628	16.5341	0.972716	7.59403	0.360654	0.692781
B0BNJ1	20.0681	19.6844	0.138089	9.9774	0.892917	0.946301
P32851	20.2556	15.0247	1.00528	6.86887	0.348852	0.692781
F1LUT4	26.8669	23.2079	1.3354	5.20885	0.23713	0.690957
P12369	19.4423	21.1392	-0.47811	9.99109	0.642861	0.8113
D3ZUY8	24.4667	20.0684	1.0685	5.43704	0.330423	0.692781
B2RYN6	18.0033	22.568	-1.70731	5.61876	0.141987	0.68426
P31647	23.0869	21.4556	0.886135	6.82911	0.405666	0.695796
P04259	28.8292	29.24	-0.260682	8.06488	0.800871	0.904656
P62193	23.8403	24.6942	-1.12906	9.96263	0.285324	0.690957
D3Z8I3	32.7712	32.236	0.472916	7.77475	0.649264	0.8113
F1MA36	24.2756	21.2274	1.36072	6.11568	0.221613	0.690957
P09527	25.1538	21.558	0.823111	5.08497	0.447314	0.703759
Q63198	22.1731	18.4515	0.973075	5.45416	0.371672	0.692781
P48668	28.6185	28.7458	-0.162336	8.03615	0.875049	0.945423
P10719	28.5516	28.2081	0.47724	8.88238	0.644715	0.8113
M0R757	30.0088	30.3502	-0.649258	8.37148	0.533576	0.746003
A0A0G2K3Q6	27.411	26.5112	1.51562	9.9074	0.16085	0.684718
P50398	25.7962	25.0197	0.280004	5.11688	0.790442	0.901181
Q00981	26.4003	25.5832	0.776769	9.20474	0.456791	0.703759
F2Z3Q8	23.9791	19.9697	0.991312	5.11229	0.366105	0.692781
D3ZD09	30.2374	28.5466	1.43772	6.89653	0.194297	0.690957
Q7M0E3	19.3712	20.034	-0.135631	8.76592	0.895176	0.946301
P97544	25.4301	23.0906	0.979849	5.08446	0.371453	0.692781
P17078	25.7536	23.198	0.991925	5.42159	0.363417	0.692781
P54311	26.5693	26.211	0.398427	9.48443	0.699137	0.842112
P11442	31.2048	30.5353	0.497188	5.66521	0.637756	0.8113
P59215	28.6868	26.8261	1.84394	6.52902	0.110768	0.68426
P05708	29.1062	28.1607	1.91263	9.99976	0.084836	0.643309
P06687	31.4455	29.6833	2.21244	6.93851	0.062907	0.634197
P06685	27.9341	22.4463	1.21279	5.0487	0.278888	0.690957
P46462	26.8441	28.1361	-1.25352	9.75225	0.239235	0.690957
P11507	27.7553	24.5903	1.22961	5.15723	0.271968	0.690957
P62937	12.3201	23.9416	-2.60351	6.26398	0.038912	0.542238
P62278	30.5355	29.7682	0.842979	9.71213	0.419516	0.695796
B5DEN4	28.4407	25.4146	1.03246	5.11847	0.348153	0.692781
A0A0G2K7F5	23.8137	19.2032	1.17602	5.35422	0.289215	0.690957
P15252	25.8484	23.9241	0.94035	6.0874	0.382838	0.692781
G3V6L4	23.9415	23.2983	0.825381	9.32623	0.429762	0.695796
Q5RKI0	21.6429	17.7084	0.821231	7.27545	0.437594	0.703276
Q641Y0	24.5603	24.9681	-0.53437	6.78326	0.610143	0.792352
Q5XIF6	31.9423	30.8295	1.57316	8.16099	0.153584	0.684718
D4A133	25.3917	25.4976	-0.146299	7.44479	0.887569	0.946301
A0A0G2JW88	23.6384	15.1129	2.1636	5.28415	0.0798692	0.643309
Q5FVG4	24.6888	15.9417	1.72397	5.07345	0.144467	0.68426
Q5U322	18.399	15.1714	0.61931	9.99994	0.549561	0.755499
P04264	37.7733	37.2247	1.63639	8.64153	0.137585	0.68426
P35908	35.4499	34.6044	1.37608	7.17482	0.210211	0.690957
P08779	31.6624	31.9379	-0.284541	6.32702	0.785081	0.90052
F1LMV6	30.5514	30.2189	0.283995	5.67462	0.78649	0.90052
P47819	26.6536	23.8139	1.08006	5.53336	0.324927	0.692781
Q6IMF3	19.0804	23.0696	-0.801559	9.53523	0.442324	0.703276
P61765	29.5053	29.0595	0.935323	9.49026	0.37281	0.692781
P62902	32.0305	31.2685	1.30042	9.37599	0.224512	0.690957
O35095	26.8481	26.0425	1.01277	10	0.335045	0.692781
A0A0G2JZ53	23.4903	22.3818	1.25007	9.08555	0.242511	0.690957
G3V6H5	24.5926	22.0185	1.03956	5.42829	0.342615	0.692781
P41123	27.465	22.3713	1.12758	5.12848	0.30947	0.692781
A0A0G2JSV0	22.9308	22.4432	0.149376	9.99087	0.88423	0.946301
P54921	12.4249	17.1562	-0.873562	9.91975	0.403009	0.695796
Q5RKJ9	23.1619	19.8117	1.28026	5.33029	0.253339	0.690957
P85834	23.8105	22.1154	0.677369	6.4847	0.521594	0.741521
Q5XIE8	24.2829	23.9192	0.257982	9.73967	0.80179	0.904656
Q6IE67	23.508	20.2696	0.789294	5.08148	0.465157	0.709337
A0A0G2JWM2	23.2588	18.6287	1.91777	5.69983	0.106138	0.68426
Q6P3V9	23.86	23.9531	-0.096862	9.47618	0.924854	0.95306
O35303	24.6537	24.3711	0.323361	8.51521	0.754221	0.879551
P00507	24.0281	21.9364	0.839966	5.77824	0.434298	0.700552
A0A0G2K3P9	26.0471	22.7592	1.26698	5.16743	0.259262	0.690957
D4AC23	19.8819	22.8356	-1.17258	5.78041	0.287011	0.690957
Q99PD4	24.6937	20.1594	1.66109	5.18521	0.155495	0.684718
B2RZ72	25.5888	23.3166	0.904305	5.34406	0.404754	0.695796
Q5XKE5	27.7749	27.1322	0.538655	9.58652	0.602407	0.786068
P15999	28.979	28.7234	0.481813	9.97079	0.64034	0.8113
P82995	26.7185	24.0882	0.944037	5.2125	0.386821	0.692781
P15791	24.3599	20.2121	1.01203	5.18495	0.356395	0.692781
D3ZY51	26.0076	22.5697	0.74688	5.2888	0.486994	0.722055
A0A0G2K654	27.9602	27.9431	0.0229658	8.06022	0.982236	0.989911
Q99NA5	26.2022	19.9324	1.55399	5.1838	0.178847	0.690957
P63245	20.0943	20.4129	-0.0680525	7.20916	0.947593	0.967159
A0A0G2JWR5	15.9038	16.4631	-0.11014	9.75986	0.91453	0.951071
F1LS29	18.5552	16.0616	0.498187	8.40748	0.631122	0.810361
P62914	24.6555	20.8127	0.906402	5.17088	0.404979	0.695796
M0RDL2	20.4111	13.996	1.13684	7.50702	0.290589	0.690957
P02533	33.6087	34.1563	-0.95965	6.71436	0.370503	0.692781
P04797	31.3487	30.0624	1.44304	6.23189	0.197326	0.690957
D4A0F5	23.8461	23.566	0.324703	7.61892	0.754141	0.879551
Q62634	25.8664	21.081	1.12688	5.07047	0.31028	0.692781
D3ZC55	17.9874	12.7244	0.910324	9.64589	0.384835	0.692781
Q5XI32	23.1563	23.3128	-0.163166	5.50598	0.87621	0.945423
P63004	5.41915	18.4017	-2.4689	9.99977	0.0331679	0.539519
P63039	24.1365	23.0966	1.18301	9.80118	0.264706	0.690957
P35281	18.468	17.1883	0.234164	9.95584	0.819603	0.918122
P63329	20.6168	19.2218	0.32386	7.30863	0.755116	0.879551
P60712	32.3453	31.5588	0.719393	6.09574	0.498539	0.732407
P84586	32.9856	32.0374	1.72222	8.75418	0.120076	0.68426
P09951	28.0051	26.8725	2.72546	9.80332	0.0217226	0.470992
Q9C075	25.0609	23.4461	0.912802	5.75335	0.397982	0.695796
Q63560	26.8909	25.6363	2.11382	9.13606	0.0632222	0.634197
Q9ER34	25.6482	24.8339	1.26676	8.97572	0.237122	0.690957
Q9WUW2	23.2117	23.4129	-0.223776	8.60114	0.828156	0.923049
P42123	27.3901	25.704	2.09028	9.41898	0.0647934	0.639959
P35559	21.4737	25.3703	-1.43404	6.53253	0.197644	0.690957
P62815	26.0686	22.9722	1.25747	5.26901	0.261441	0.690957
Q5D059	23.8824	25.2789	-1.34362	9.45646	0.210422	0.690957
A0A0G2K9J2	25.2485	24.1684	1.73529	9.8153	0.113914	0.68426
F1LX07	25.9118	23.572	2.75806	8.46214	0.0234762	0.470992
A0A0G2K0B6	25.4637	20.315	1.25575	5.12346	0.26343	0.690957
F1LMA5	25.5188	20.4418	1.21024	5.21203	0.278197	0.690957
P61107	14.4667	18.9544	-0.976758	8.66439	0.35517	0.692781
P85845	25.5559	23.2196	0.856826	5.26427	0.428813	0.695796
Q08163	16.7909	20.6875	-0.851142	8.40297	0.418284	0.695796
D3ZJ86	22.214	18.9785	0.835954	5.19301	0.439939	0.703276
O08651	23.3419	27.0916	-1.15837	7.57054	0.281944	0.690957
P62494	17.8603	20.7519	-0.555719	9.0238	0.591912	0.781578
Q64548	25.5072	23.4134	0.899347	5.95368	0.403374	0.695796
A0A0G2K730	23.7898	21.8925	1.85073	8.1878	0.100512	0.68426
Q5M7A7	24.5098	19.5749	1.25255	5.10812	0.264656	0.690957
B4F773	23.6194	23.3776	0.24263	9.39394	0.813507	0.914661
P20788	6.56103	18.72	-2.45635	9.71991	0.0345286	0.539519
A0A0G2JUK2	23.731	22.1663	2.31711	7.74595	0.0501638	0.577154
A0A0G2JT78	20.9279	21.0081	-0.0257566	9.99913	0.979958	0.989203
A0A0G2KA90	15.6969	20.1621	-0.812623	7.11955	0.442755	0.703276
Q7M0B6	17.3829	11.0261	1.10546	9.99009	0.29487	0.692781
A0A0G2K013	24.1519	22.2813	0.410645	5.10812	0.697992	0.842112
Q6URK4	28.3988	27.7974	0.935717	9.18802	0.373359	0.692781
Q5U300	22.8318	19.2435	1.191	5.15112	0.285627	0.690957
D4ABL7	18.2129	19.5831	-0.414838	9.06229	0.687909	0.835366
P28073	20.9684	22.6074	-0.767378	5.9088	0.472396	0.712805

## Sheet: GLMM_Results
protein	F_stat_age	p_value_age	nine_four_estimate	nine_four_pvalue	F_stat_sex	p_value_sex	male_female_estimate	male_female_pvalue	F_stat_interaction	p_value_interaction	nine.female_four.female_estimate	nine.female_four.female_pvalue	four.male_four.female_estimate	four.male_four.female_pvalue	nine.male_four.female_estimate	nine.male_four.female_pvalue	four.male_nine.female_estimate	four.male_nine.female_pvalue	nine.male_nine.female_estimate	nine.male_nine.female_pvalue	nine.male_four.male_estimate	nine.male_four.male_pvalue	fdr_p_value_age	fdr_p_value_sex	fdr_p_value_interaction
B2RZD4	0.442115	0.513698	1.4263	0.506103	94.4243	5.11374e-09	-20.8442	0	42.4736	2.36723e-06	1.4263	0.910282	-20.8442	0	0.352604	0.998421	-22.2705	0	-1.0737	0.958958	21.1968	0	0.996117	3.28302e-06	0.000759881
Q3B8Q3	15.1212	0.000912754	-4.84146	0.000100823	15.8849	0.00072763	-4.96222	6.73127e-05	25.9892	5.48942e-05	-4.84146	0.000551882	-4.96222	0.000385474	-0.827429	0.910403	-0.120753	0.999673	4.01403	0.00672791	4.13479	0.00495563	0.0585988	0.0778565	0.0103952
Q5U206	1.59463	0.221191	-6.55221	0.206666	9.24107	0.00646701	-15.7732	0.00236647	8.26726	0.00935565	-6.55221	0.586725	-15.7732	0.0124176	-1.22677	0.995351	-9.22097	0.284353	5.32544	0.73398	14.5464	0.0262337	0.821391	0.259489	0.280236
A0JN29	2.8882	0.104732	3.50756	0.0892307	13.5209	0.00149491	-7.58917	0.000235921	3.76326	0.0666238	3.50756	0.323861	-7.58917	0.00144602	1.58063	0.869845	-11.0967	2.69644e-07	-1.92693	0.786766	9.16981	5.34633e-05	0.622576	0.119966	0.534701
F7F707	0.33778	0.567606	2.02866	0.561114	2.27123	0.147428	-5.26046	0.131795	0.315093	0.580808	2.02866	0.937771	-5.26046	0.433185	-0.460857	0.999179	-7.28912	0.157051	-2.48952	0.891901	4.7996	0.515068	0.996117	0.86834	0.847174
Q7Z3Y8	0.0552343	0.816583	0.865337	0.814193	1.92544	0.180526	5.10912	0.165258	3.49966	0.076087	0.865337	0.995433	5.10912	0.507119	-3.76666	0.735956	4.24378	0.656814	-4.632	0.589764	-8.87578	0.074577	0.996117	0.915032	0.587292
D4AEC0	0.232292	0.635061	2.00734	0.629829	4.5836	0.0447812	-8.91675	0.0322794	0.670797	0.422426	2.00734	0.963113	-8.91675	0.140389	-2.08534	0.958922	-10.9241	0.0429533	-4.09267	0.759356	6.83141	0.355933	0.996117	0.507846	0.743008
Q5XIV1	3.72026	0.0680703	-7.91359	0.0537559	5.93399	0.0243293	-9.99448	0.0148516	4.85588	0.0394376	-7.91359	0.215746	-9.99448	0.0706602	-5.12204	0.595943	-2.08089	0.957408	2.79156	0.90459	4.87245	0.63471	0.559212	0.368171	0.443172
O35458	0.556609	0.464309	2.59742	0.45563	6.46682	0.0193659	-8.85346	0.0109907	2.46952	0.13176	2.59742	0.878377	-8.85346	0.0533724	-13.9933	0.000351194	-11.4509	0.00565147	-16.5908	7.29139e-06	-5.13987	0.451853	0.996117	0.367957	0.640832
A0A0G2JY22	0.986381	0.332493	4.81518	0.320629	1.30623	0.266576	-5.54116	0.253078	0.119362	0.733335	4.81518	0.753327	-5.54116	0.662881	1.64288	0.986611	-10.3563	0.141629	-3.1723	0.914071	7.18404	0.448537	0.938413	0.983049	0.900193
Q8BGZ7	0.00980255	0.922118	0.338136	0.921132	1.75548	0.200128	-4.52502	0.185189	0.0457286	0.832835	0.338136	0.999653	-4.52502	0.546952	-3.15405	0.792267	-4.86316	0.484249	-3.49219	0.736235	1.37097	0.97812	0.996117	0.924896	0.931121
A0A0G2K1S6	0.304673	0.587083	-2.24972	0.580967	0.102892	0.751714	-1.30738	0.748386	3.0795	0.0945933	-2.24972	0.946043	-1.30738	0.988592	6.55791	0.373441	0.942339	0.995649	8.80763	0.134179	7.86529	0.215469	0.996117	0.999166	0.587292
P62804	2.565	0.12493	-2.6587	0.109253	1.72934	0.203374	-2.18307	0.188495	5.84474	0.0252935	-2.6587	0.377675	-2.18307	0.553262	0.833989	0.958531	0.475638	0.991807	3.49269	0.151859	3.01706	0.265009	0.669359	0.924896	0.406632
P62890	0.0456367	0.833	-1.17752	0.830838	0.568768	0.459537	4.157	0.450749	0.00758446	0.931467	-1.17752	0.996558	4.157	0.874916	2.3006	0.975525	5.33453	0.767799	3.47813	0.922089	-1.8564	0.986848	0.996117	0.999166	0.969463
A0A096MK30	1.006	0.327845	-3.46477	0.315864	7.73906	0.0115078	-9.60992	0.00540389	9.12211	0.00675986	-3.46477	0.747658	-9.60992	0.0275773	1.68028	0.962142	-6.14515	0.283421	5.14505	0.443876	11.2902	0.00603242	0.938413	0.307833	0.241102
D3ZAN0	0.383181	0.542893	-3.16189	0.535906	0.0132132	0.909632	0.587148	0.908486	0.176029	0.67928	-3.16189	0.926045	0.587148	0.999457	-5.6055	0.691116	3.74903	0.883454	-2.44361	0.96388	-6.19265	0.618966	0.996117	0.999166	0.87948
P19527	0.823525	0.374957	2.65483	0.364152	0.979523	0.33414	2.89537	0.322317	1.25589	0.275706	2.65483	0.800866	2.89537	0.755326	0.913711	0.989448	0.240549	0.999801	-1.74111	0.933574	-1.98166	0.905712	0.966756	0.999166	0.696373
P06396	0.121936	0.730593	0.853398	0.726944	1.1694	0.292393	-2.64281	0.279525	2.65586	0.118819	0.853398	0.985387	-2.64281	0.70094	3.8431	0.394388	-3.49621	0.480146	2.9897	0.611966	6.48591	0.0396186	0.996117	0.999166	0.620176
Q5BKC3	0.308997	0.584462	-1.93246	0.578297	8.78072	0.00768557	-10.3014	0.0030443	3.29534	0.0845024	-1.93246	0.944978	-10.3014	0.015585	-3.30911	0.77671	-8.36898	0.075441	-1.37665	0.978962	6.99233	0.183654	0.996117	0.262055	0.587292
M0RDR7	1.12092	0.30234	4.87006	0.28972	0.60804	0.444657	-3.58685	0.435527	0.00324135	0.955164	4.87006	0.714665	-3.58685	0.863667	1.65357	0.9841	-8.45691	0.255293	-3.21649	0.8974	5.24042	0.665176	0.937693	0.999166	0.977121
Q2UVX4	0.116782	0.736116	1.58578	0.732551	0.0248425	0.876341	-0.731396	0.87476	0.016306	0.899665	1.58578	0.986277	-0.731396	0.998607	0.0163821	1	-2.31717	0.959233	-1.5694	0.986686	0.747778	0.998512	0.996117	0.999166	0.961782
D3ZU13	2.96204	0.100675	6.71712	0.0852406	6.78588	0.0169437	-10.167	0.00918817	2.58063	0.123852	6.71712	0.312622	-10.167	0.0453261	5.41694	0.506903	-16.8841	7.98771e-05	-1.30017	0.987261	15.5839	0.000323511	0.614734	0.367957	0.631056
O35824	0.239417	0.629951	2.76732	0.624628	0.515471	0.481083	4.06055	0.47278	0.627506	0.437567	2.76732	0.961503	4.06055	0.889997	0.491998	0.999764	1.29323	0.995789	-2.27533	0.977981	-3.56855	0.922101	0.996117	0.999166	0.751118
B2GV73	0.265398	0.612083	2.38648	0.606436	0.400174	0.534165	-2.93045	0.526999	1.55611	0.226645	2.38648	0.955497	-2.93045	0.921556	7.62836	0.352334	-5.31694	0.659841	5.24187	0.669984	10.5588	0.102943	0.996117	0.999166	0.691069
A0A3G2LW22	0.329777	0.572194	2.94729	0.565791	2.20044	0.15356	-7.61322	0.137971	1.15592	0.295113	2.94729	0.939794	-7.61322	0.447561	3.13763	0.928513	-10.5605	0.167107	0.190335	0.999982	10.7508	0.154729	0.996117	0.880226	0.696373
P12035	4.03257	0.0583283	-3.97532	0.04463	0.0117172	0.914879	-0.214286	0.9138	3.35245	0.0820459	-3.97532	0.184882	-0.214286	0.999546	0.93638	0.965021	3.76103	0.228055	4.9117	0.0630241	1.15067	0.93775	0.542656	0.999166	0.587292
A0A0G2JYY8	0.100136	0.754945	-1.19124	0.751666	0.894114	0.35565	-3.55958	0.344365	0.67998	0.41932	-1.19124	0.989036	-3.55958	0.780205	-0.360809	0.999685	-2.36834	0.922715	0.830429	0.996214	3.19877	0.830578	0.996117	0.999166	0.740195
A0A0G2JV28	1.7054	0.206405	-5.05139	0.191583	6.10788	0.0225674	-9.55967	0.013458	1.25209	0.276414	-5.05139	0.559093	-9.55967	0.0645835	-8.48995	0.12453	-4.50828	0.648686	-3.43856	0.810616	1.06972	0.992618	0.796575	0.367957	0.696373
B5DEM0	7.00381	0.0154847	-11.3572	0.00813362	5.44065	0.0302337	-10.0099	0.0196734	8.25376	0.00940473	-11.3572	0.0406865	-10.0099	0.0906828	-3.93116	0.796284	1.34731	0.989287	7.42602	0.307758	6.07871	0.488958	0.301248	0.412979	0.280236
A0A0G2QC61	3.21532	0.0880895	4.54383	0.0729517	1.71983	0.204572	3.32317	0.189715	3.27162	0.0855477	4.54383	0.27658	3.32317	0.555601	1.38504	0.947495	-1.22066	0.963168	-3.15879	0.597121	-1.93813	0.87028	0.565535	0.924896	0.587292
M0RC99	0.035433	0.852588	-0.806124	0.850691	5.34641	0.0315369	-9.90214	0.020765	1.71714	0.204912	-0.806124	0.997636	-9.90214	0.0951275	-2.77201	0.916533	-9.09602	0.145602	-1.96589	0.967874	7.13013	0.342404	0.996117	0.416743	0.691069
P08729	1.81597	0.192862	4.53272	0.177793	0.499718	0.487779	2.37775	0.479624	2.35588	0.14048	4.53272	0.532495	2.37775	0.894405	-0.390759	0.99944	-2.15497	0.918814	-4.92348	0.459618	-2.76851	0.843571	0.781002	0.999166	0.666615
Q5XI78	1.88311	0.185177	5.58538	0.169981	0.476703	0.497855	-2.81021	0.489919	0.00689889	0.93463	5.58538	0.516847	-2.81021	0.900794	3.25327	0.854774	-8.39558	0.165528	-2.33211	0.940166	6.06348	0.443711	0.772915	0.999166	0.969463
F1LQD1	0.742795	0.398983	3.71534	0.388767	1.8087	0.193718	-5.7976	0.178664	0.0344171	0.854691	3.71534	0.824511	-5.7976	0.534228	-3.21327	0.878662	-9.51294	0.121369	-6.92861	0.374472	2.58433	0.932242	0.981407	0.924896	0.947688
P21531	1.03129	0.321983	-3.94647	0.309855	1.78947	0.196005	-5.19851	0.180991	5.74894	0.0263766	-3.94647	0.740348	-5.19851	0.538797	4.0323	0.727308	-1.25204	0.988445	7.97877	0.16879	9.23081	0.0817471	0.938413	0.924896	0.413019
P18420	3.40072	0.0800345	-9.24312	0.0651681	0.845679	0.368737	-4.60931	0.357778	4.1317	0.0555782	-9.24312	0.252656	-4.60931	0.794376	0.555874	0.999512	4.63381	0.791736	9.799	0.205227	5.16519	0.731513	0.559212	0.999166	0.505929
P62744	0.843235	0.369416	-4.37844	0.358473	7.43559	0.0129913	-13.0018	0.00639462	6.04619	0.0231754	-4.37844	0.79509	-13.0018	0.0323139	-0.799591	0.998324	-8.62334	0.269135	3.57885	0.876452	12.2022	0.0514773	0.966756	0.322148	0.406632
Q5XI21	0.0423902	0.838959	-0.779545	0.836878	2.73687	0.113667	-6.26377	0.0980567	0.396294	0.536135	-0.779545	0.996915	-6.26377	0.348174	-10.4141	0.0303399	-5.48422	0.469021	-9.63456	0.0531734	-4.15034	0.691897	0.996117	0.748907	0.827728
Q4FZT6	1.12812	0.300835	-4.92359	0.288177	2.11617	0.161266	-6.74342	0.14575	4.46482	0.0473671	-4.92359	0.712613	-6.74342	0.465173	2.18528	0.965355	-1.81983	0.979482	7.10887	0.417308	8.9287	0.216923	0.937553	0.884896	0.47304
D3ZUD5	0.334256	0.569617	-2.0636	0.563164	0.188427	0.668876	-1.54938	0.664229	0.00293469	0.957335	-2.0636	0.938663	-1.54938	0.972612	-3.88644	0.696381	0.514224	0.998934	-1.82283	0.956573	-2.33706	0.913914	0.996117	0.999166	0.977121
A0A7U3JW58	2.40158	0.136892	3.08698	0.121213	1.29703	0.268215	-2.2686	0.254757	3.79354	0.0656262	3.08698	0.407765	-2.2686	0.665426	-4.66846	0.0882869	-5.35558	0.0368707	-7.75544	0.000582689	-2.39986	0.6238	0.686557	0.983049	0.534701
Q9JHU0	0.305752	0.586427	-1.86169	0.580299	0.000862098	0.976867	0.0988556	0.976576	0.0245881	0.87697	-1.86169	0.945778	0.0988556	0.999991	-2.50946	0.878682	1.96055	0.93744	-0.647765	0.997477	-2.60831	0.86593	0.996117	0.999166	0.95734
D4A3H5	0.908482	0.351896	-4.29843	0.340517	5.28252	0.0324566	-10.3651	0.0215405	1.77549	0.197688	-4.29843	0.776005	-10.3651	0.098384	-6.16532	0.520105	-6.06664	0.534011	-1.8669	0.976095	4.19974	0.788059	0.955746	0.416743	0.691069
A0A0G2JVW1	0.471755	0.500068	2.51698	0.492181	1.45002	0.242584	-4.41273	0.228526	0.266999	0.611019	2.51698	0.902162	-4.41273	0.624186	-4.57363	0.596153	-6.92971	0.231823	-7.09061	0.213342	-0.160903	0.99997	0.996117	0.945289	0.865947
P47860	2.94677	0.101498	2.09755	0.0860491	2.82302	0.108475	2.05303	0.0929215	5.36513	0.0312731	2.09755	0.314866	2.05303	0.334179	0.147966	0.999366	-0.0445179	0.999983	-1.94958	0.381173	-1.90506	0.40223	0.614734	0.740189	0.440833
D3ZDV2	0.0254293	0.874901	0.577597	0.873302	0.319428	0.578237	2.04713	0.571951	0.308807	0.584577	0.577597	0.998557	2.04713	0.942388	-0.221811	0.999918	1.46953	0.97744	-0.799409	0.996208	-2.26894	0.923617	0.996117	0.999166	0.847174
P14925	0.762375	0.392949	-4.14209	0.382586	0.862592	0.364089	4.40594	0.353014	1.22826	0.280896	-4.14209	0.818775	4.40594	0.789425	-7.17141	0.430401	8.54803	0.27236	-3.02931	0.919534	-11.5773	0.0697062	0.974029	0.999166	0.696373
P55053	0.155321	0.697672	0.454109	0.693501	1.53283	0.230025	-1.42657	0.215688	6.58645	0.0184149	0.454109	0.97925	-1.42657	0.602539	3.20956	0.0271069	-1.88068	0.360401	2.75545	0.0786542	4.63613	0.000409307	0.996117	0.945289	0.378409
P02787	0.00291199	0.9575	-0.17757	0.956965	8.2659	0.0093606	9.46063	0.00403966	0.0944174	0.761811	-0.17757	0.999944	9.46063	0.0206578	7.85313	0.0797851	9.6382	0.0182769	8.0307	0.0699794	-1.6075	0.961678	0.996117	0.273159	0.908455
G3V6C1	0.126737	0.725567	-1.42632	0.721839	0.0483169	0.828246	0.88067	0.826018	0.213032	0.649382	-1.42632	0.984543	0.88067	0.996254	-3.16082	0.859527	2.30699	0.939345	-1.73451	0.97282	-4.04149	0.744315	0.996117	0.999166	0.875252
D3ZF26	0.0285669	0.867481	0.7228	0.865783	0.742458	0.399088	3.68488	0.388875	0.430544	0.519201	0.7228	0.998284	3.68488	0.824608	0.439319	0.999612	2.96208	0.899952	-0.283481	0.999896	-3.24556	0.87286	0.996117	0.999166	0.815965
G3V9Y1	0.747208	0.397611	-0.992636	0.387362	1.98328	0.174401	-1.61719	0.159046	0.548693	0.467461	-0.992636	0.823226	-1.61719	0.494105	-1.40687	0.610807	-0.624553	0.948214	-0.414235	0.98394	0.210318	0.997821	0.981407	0.895726	0.781943
Q6S3A5	7.84012	0.0110565	-2.73443	0.00510992	6.24495	0.0212794	-2.44045	0.0124548	15.5771	0.000796731	-2.73443	0.0260813	-2.44045	0.0598845	0.27596	0.992134	0.29398	0.990528	3.01039	0.0109851	2.71641	0.0277115	0.258312	0.367957	0.0671447
P00761	2.39852	0.13713	0.800689	0.12145	6.27752	0.0209856	-1.29535	0.0122279	1.55137	0.227329	0.800689	0.40836	-1.29535	0.0592267	0.416018	0.852272	-2.09604	0.000258955	-0.384671	0.879233	1.71137	0.0050117	0.686557	0.367957	0.691069
A0A7U3L5J6	0.110727	0.74278	1.73151	0.739318	3.35524	0.0819281	9.53144	0.0669914	3.00057	0.0986304	1.73151	0.987302	9.53144	0.258376	-1.48423	0.991914	7.79993	0.438071	-3.21573	0.926377	-11.0157	0.147583	0.996117	0.665795	0.587292
Q99456	15.5967	0.000792113	17.174	7.83907e-05	7.33153	0.0135483	11.7748	0.00677554	8.72531	0.00784874	17.174	0.000485613	11.7748	0.0341078	10.7827	0.0629258	-5.39924	0.600294	-6.39129	0.455935	-0.992046	0.995818	0.0585988	0.322148	0.265205
A2RUW1	0.0660996	0.799729	-1.13016	0.797103	0.582332	0.454307	3.35447	0.4454	0.112925	0.740338	-1.13016	0.994045	3.35447	0.871042	4.31337	0.760171	4.48463	0.737596	5.44352	0.602371	0.958897	0.996338	0.996117	0.999166	0.902441
G3V836	0.467414	0.502024	2.73442	0.494179	5.90299	0.0246594	-9.71743	0.0151152	0.37363	0.547917	2.73442	0.90336	-9.71743	0.0716077	-3.52559	0.814491	-12.4519	0.0101133	-6.26001	0.398662	6.19184	0.408718	0.996117	0.368171	0.830675
D3ZCI2	5.29818	0.0322284	-9.83146	0.0213477	0.117927	0.734878	1.46677	0.731294	1.06544	0.314299	-9.83146	0.0978466	1.46677	0.986081	-2.12973	0.959399	11.2982	0.040684	7.70173	0.271735	-3.5965	0.834384	0.440226	0.999166	0.696373
P42930	0.261172	0.614912	-1.75979	0.609316	2.43496	0.134342	-5.37332	0.118657	3.57748	0.0731407	-1.75979	0.956488	-5.37332	0.401436	2.07776	0.931028	-3.61353	0.720289	3.83755	0.680618	7.45108	0.133368	0.996117	0.843719	0.575508
F1LQ48	3.65896	0.0701958	-8.71666	0.0557684	0.835478	0.371582	-4.16523	0.360693	0.92919	0.346585	-8.71666	0.222525	-4.16523	0.797366	-6.66979	0.459635	4.55143	0.750086	2.04687	0.969802	-2.50456	0.94668	0.559212	0.999166	0.706373
Q63610	1.47907	0.238079	1.34175	0.22392	11.5414	0.00285935	-3.74806	0.000680636	7.94548	0.010607	1.34175	0.616517	-3.74806	0.00377689	1.99166	0.270876	-5.08981	3.39035e-05	0.649911	0.935418	5.73972	1.08038e-06	0.837236	0.168784	0.296075
Q8K585	0.052613	0.820907	-0.714305	0.818577	1.273	0.272559	-3.51359	0.259206	0.0640597	0.802774	-0.714305	0.99575	-3.51359	0.672031	-3.11323	0.749549	-2.79928	0.805409	-2.39892	0.867867	0.400361	0.999241	0.996117	0.983049	0.926954
F1LS42	0.0586625	0.811089	0.965356	0.808623	2.67765e-05	0.995923	-0.0206245	0.995871	1.39786	0.250948	0.965356	0.995008	-0.0206245	1	-5.71957	0.4774	-0.985981	0.994686	-6.68492	0.335721	-5.69894	0.480602	0.996117	0.999166	0.696373
P02663	0.0260939	0.873292	0.126602	0.871671	8.62189	0.00816372	2.30129	0.00332147	0.00116827	0.973072	0.126602	0.998501	2.30129	0.0171237	2.39001	0.0122244	2.17469	0.0285234	2.26341	0.0200415	0.0887177	0.999482	0.996117	0.262055	0.986908
P36201	0.0788467	0.781751	1.56153	0.778866	0.00373376	0.951882	-0.339806	0.951276	0.136666	0.715504	1.56153	0.992279	-0.339806	0.999918	-1.68567	0.990334	-1.90133	0.986258	-3.2472	0.936963	-1.34586	0.995019	0.996117	0.999166	0.891295
P31044	0.103496	0.751012	-1.14289	0.747674	3.91475	0.061802	-7.02902	0.0478641	2.98191	0.0996142	-1.14289	0.988494	-7.02902	0.196036	0.503802	0.998983	-5.88613	0.346766	1.64669	0.966976	7.53282	0.146571	0.996117	0.56567	0.587292
Q06647	0.0536278	0.81922	-0.733449	0.816867	0.143095	0.709209	1.19808	0.705223	1.15508	0.295285	-0.733449	0.995628	1.19808	0.981568	-4.34925	0.516199	1.93153	0.928988	-3.6158	0.663677	-5.54733	0.2971	0.996117	0.999166	0.696373
Q9JK11	0.0891061	0.768396	1.25245	0.765317	0.476322	0.498024	-2.89573	0.490093	0.0125121	0.912051	1.25245	0.990759	-2.89573	0.900902	-2.307	0.946619	-4.14818	0.755923	-3.55945	0.831262	0.588727	0.999015	0.996117	0.999166	0.966233
P16638	10.8227	0.00366121	-13.7204	0.00100265	0.0706067	0.793175	-1.10821	0.790456	4.95974	0.0375932	-13.7204	0.00566107	-1.10821	0.993437	-1.69319	0.977398	12.6122	0.0133374	12.0272	0.0210063	-0.584974	0.999016	0.1567	0.999166	0.443172
P43278	0.00216212	0.963374	0.0975776	0.962913	0.21277	0.649582	0.967977	0.644605	0.192804	0.6653	0.0975776	0.999964	0.967977	0.96743	-0.237561	0.999481	0.8704	0.975961	-0.335139	0.998551	-1.20554	0.939732	0.996117	0.999166	0.875252
O08835	0.681339	0.418863	2.77251	0.409126	0.207859	0.653362	1.53135	0.64845	2.16847	0.15643	2.77251	0.842446	1.53135	0.968494	-2.69106	0.853898	-1.24115	0.982778	-5.46356	0.363572	-4.22241	0.590362	0.996117	0.999166	0.667072
Q63598	0.0037346	0.951877	0.177237	0.951271	1.39248	0.251832	-3.42237	0.237986	1.39226	0.251869	0.177237	0.999918	-3.42237	0.639487	1.59443	0.946642	-3.5996	0.600577	1.41719	0.961648	5.0168	0.308152	0.996117	0.957126	0.696373
D3ZUJ7	1.79508	0.195334	-4.4717	0.180308	0.264628	0.612596	1.71691	0.606958	0.133025	0.719144	-4.4717	0.537461	1.71691	0.955678	-4.47631	0.536549	6.18862	0.248032	-0.0046047	1	-6.19322	0.247517	0.783649	0.999166	0.891295
P24049	0.197199	0.661759	0.875756	0.656991	1.10717	0.305245	2.0751	0.292697	5.10655	0.0351507	0.875756	0.970772	2.0751	0.718583	-3.3516	0.323899	1.19934	0.929531	-4.22736	0.139443	-5.4267	0.0301117	0.996117	0.999166	0.440833
A0A0G2KB63	2.24592	0.149586	-5.73194	0.133967	2.89568	0.104313	6.50849	0.0888175	0.997926	0.329747	-5.73194	0.438308	6.50849	0.322706	6.17997	0.369649	12.2404	0.00736363	11.9119	0.00984474	-0.328516	0.999773	0.725425	0.727922	0.696373
A0A0H2UHE1	2.55183	0.125847	-3.70444	0.110167	3.23031	0.0874046	-4.16791	0.0722872	2.38478	0.138199	-3.70444	0.380015	-4.16791	0.274521	-2.80786	0.61995	-0.463472	0.997175	0.89658	0.980367	1.36005	0.936197	0.669359	0.692762	0.662115
Q91ZN1	0.833502	0.372137	-4.20143	0.361262	0.431838	0.51858	-3.02416	0.511089	1.83184	0.19101	-4.20143	0.797941	-3.02416	0.913068	1.58293	0.986014	1.17727	0.994132	5.78436	0.590472	4.60709	0.748741	0.966756	0.999166	0.687373
P30009	0.452427	0.508882	3.1766	0.501184	1.52151	0.231692	-5.82539	0.217391	0.295668	0.592621	3.1766	0.90747	-5.82539	0.605469	0.982863	0.996814	-9.00199	0.225427	-2.19374	0.966775	6.80826	0.473268	0.996117	0.945289	0.853056
D4A5T8	3.36189	0.0816479	4.0601	0.0667214	2.38293	0.138343	3.41822	0.122667	0.2592	0.616241	4.0601	0.257467	3.41822	0.411283	5.88399	0.0393479	-0.641875	0.991522	1.8239	0.843292	2.46577	0.681176	0.559212	0.843719	0.871425
Q63532	0.2266	0.639215	-1.90369	0.634057	0.894944	0.355431	-3.78325	0.344141	0.2045	0.65598	-1.90369	0.964385	-3.78325	0.779956	-3.12937	0.862431	-1.87956	0.965651	-1.22567	0.990016	0.653881	0.998446	0.996117	0.999166	0.875252
O95678	2.62844	0.120624	6.93989	0.104965	0.914282	0.350397	-4.09302	0.338981	0.00815143	0.928959	6.93989	0.366528	-4.09302	0.774313	3.39343	0.857782	-11.0329	0.0486032	-3.54646	0.840966	7.48645	0.298425	0.669359	0.999166	0.969463
P21708	0.333473	0.570066	-2.11542	0.563621	3.49368	0.0763192	6.84711	0.0616035	4.82329	0.0400374	-2.11542	0.938861	6.84711	0.241292	-6.64596	0.266552	8.96253	0.0686182	-4.53054	0.603371	-13.4931	0.00138021	0.996117	0.628166	0.443172
D3ZFQ8	3.34446	0.0823845	-8.41257	0.0674314	3.50071	0.0760465	-8.60684	0.0613425	5.33865	0.0316471	-8.41257	0.259728	-8.60684	0.240522	-1.98813	0.972951	-0.194265	0.999973	6.42445	0.501432	6.61871	0.474987	0.559212	0.628166	0.440833
A0A0G2JYE9	5.59199	0.028266	9.92434	0.0180428	0.345627	0.563179	-2.4673	0.556599	0.0680785	0.796823	9.92434	0.0840147	-2.4673	0.935775	5.90844	0.494355	-12.3916	0.0162428	-4.0159	0.773913	8.37574	0.189514	0.425684	0.999166	0.926954
A1A5L1	0.0622311	0.805548	-0.693726	0.803004	0.529953	0.475064	-2.02443	0.466627	0.0244459	0.877323	-0.693726	0.994552	-2.02443	0.885922	-3.33306	0.62774	-1.33071	0.963855	-2.63933	0.778258	-1.30862	0.96553	0.996117	0.999166	0.95734
A0A0G2JSR0	0.334468	0.569496	2.98591	0.56304	0.691093	0.415608	-4.29208	0.405793	0.826562	0.374095	2.98591	0.93861	-4.29208	0.839601	-7.94439	0.414219	-7.27798	0.493222	-10.9303	0.147698	-3.65231	0.894207	0.996117	0.999166	0.7234
Q5I0E7	0.00282045	0.958173	-0.233329	0.957646	9.92908	0.00502689	-13.8441	0.00162688	2.9393	0.101904	-0.233329	0.999946	-13.8441	0.00910029	-3.42504	0.863758	-13.6108	0.0101708	-3.19171	0.886547	10.4191	0.0823568	0.996117	0.215151	0.587292
Q1RP77	0.22715	0.638811	1.73354	0.633645	0.0105536	0.9192	0.37366	0.918177	0.485141	0.494119	1.73354	0.964263	0.37366	0.999612	-1.47563	0.977443	-1.35988	0.982183	-3.20916	0.814072	-1.84929	0.957113	0.996117	0.999166	0.799054
D3ZE63	16.7882	0.000560294	-16.5693	4.17918e-05	0.00116506	0.973109	0.138031	0.972771	12.2173	0.00227964	-16.5693	0.000244516	0.138031	0.999986	3.55837	0.815293	16.7074	0.000230668	20.1277	3.25797e-06	3.42034	0.832518	0.0585988	0.999166	0.112579
D4ABK1	2.17087	0.156212	-0.776196	0.140647	2.54804	0.126112	-0.840927	0.110431	4.58914	0.0446645	-0.776196	0.453668	-0.840927	0.38067	-0.0211135	0.999977	-0.064731	0.999337	0.755083	0.478427	0.819814	0.403913	0.725452	0.809636	0.462689
P11661	1.10383	0.305958	5.32351	0.293428	2.91113	0.103452	8.64527	0.0879704	5.07218	0.0357061	5.32351	0.719537	8.64527	0.320316	-2.16961	0.973663	3.32176	0.913626	-7.49312	0.450363	-10.8149	0.1422	0.937741	0.727922	0.440833
D4A781	2.09098	0.163661	6.13102	0.148171	0.340273	0.566192	-2.47327	0.559672	0.128453	0.723797	6.13102	0.470531	-2.47327	0.937138	1.50871	0.984564	-8.60429	0.177134	-4.62231	0.695552	3.98198	0.783738	0.725452	0.999166	0.893611
O88778	2.46485	0.132106	-1.4022	0.116419	6.74	0.0172701	-2.31871	0.00942745	3.26332	0.0859172	-1.4022	0.395868	-2.31871	0.0467618	-1.4392	0.372081	-0.916505	0.734094	-0.0369969	0.999974	0.879508	0.75817	0.683966	0.367957	0.587292
Q6IFU7	1.08927	0.309086	-4.79184	0.296634	0.103649	0.750835	1.47815	0.747494	1.58223	0.222929	-4.79184	0.723697	1.47815	0.98847	4.85373	0.715617	6.26999	0.521031	9.64558	0.152731	3.37559	0.882936	0.937741	0.999166	0.691069
D3ZYS7	0.323838	0.575646	-2.13834	0.56931	5.30841	0.0320804	-8.65756	0.0212227	1.69709	0.20747	-2.13834	0.941285	-8.65756	0.0968502	-3.87311	0.731395	-6.51922	0.305489	-1.73477	0.96735	4.78445	0.580022	0.996117	0.416743	0.691069
A0A096MIY7	0.0681561	0.79671	1.08325	0.794041	0.349343	0.561106	-2.45247	0.554485	0.687528	0.416793	1.08325	0.99377	-2.45247	0.934825	-6.23482	0.435841	-3.53572	0.829388	-7.31808	0.29105	-3.78236	0.798693	0.996117	0.999166	0.740195
P48679	3.26364	0.0859029	-1.75278	0.0708319	0.579399	0.45543	-0.738523	0.446548	7.60018	0.0121618	-1.75278	0.270162	-0.738523	0.87188	1.2914	0.543055	1.01425	0.722693	3.04418	0.00924181	2.02993	0.155644	0.562752	0.999166	0.300303
P02754	0.0150556	0.903568	0.105638	0.902344	4.10077	0.0564201	1.74343	0.0428638	0.100096	0.754992	0.105638	0.99934	1.74343	0.178737	1.46386	0.323479	1.63779	0.226968	1.35822	0.391454	-0.279571	0.988176	0.996117	0.545809	0.907838
M0RCJ9	0.00114551	0.973336	0.0680401	0.973	0.659736	0.426216	1.63287	0.416653	5.38359	0.0310153	0.0680401	0.999986	1.63287	0.848725	-4.89564	0.0711641	1.56483	0.864281	-4.96368	0.0644657	-6.52851	0.00615198	0.996117	0.999166	0.440833
A0A1L1WKG3	0.0380922	0.847227	-0.570658	0.845258	1.11925	0.302691	-3.0933	0.290079	1.00275	0.328608	-0.570658	0.997368	-3.0933	0.715143	0.4767	0.998459	-2.52264	0.824045	1.04736	0.984263	3.57	0.613459	0.996117	0.999166	0.696373
D3ZKA0	5.77215	0.0261094	-11.4084	0.0162821	1.03354	0.321469	-4.8275	0.309328	6.10638	0.0225819	-11.4084	0.0766974	-4.8275	0.739704	0.35857	0.999846	6.58095	0.508189	11.767	0.0634328	5.18607	0.694352	0.419056	0.999166	0.406632
P0DMW0	2.77973	0.111048	2.75945	0.0954641	3.7233	0.0679669	3.19364	0.0536582	0.0112687	0.916518	2.75945	0.341075	3.19364	0.215657	5.70462	0.00330147	0.434183	0.993681	2.94517	0.283172	2.51098	0.427145	0.648115	0.605615	0.969365
P84083	1.98455	0.17427	-4.59071	0.158912	8.82881	0.00754702	-9.68278	0.00296511	13.7527	0.00138957	-4.59071	0.493836	-9.68278	0.0160366	2.81712	0.823183	-5.09207	0.400168	7.40783	0.104347	12.4999	0.000731989	0.748274	0.262055	0.0811002
Q6P6U2	0.0689425	0.795568	0.863467	0.792883	1.8371	0.190402	-4.45726	0.175291	0.0727946	0.790075	0.863467	0.993664	-4.45726	0.527521	-2.33902	0.892677	-5.32073	0.368349	-3.20249	0.764386	2.11824	0.917627	0.996117	0.924896	0.926954
A0A0G2JZQ9	1.59356	0.221341	1.93342	0.206819	0.696592	0.41379	1.2783	0.403931	0.826684	0.37406	1.93342	0.587001	1.2783	0.837998	1.24235	0.849236	-0.655124	0.973742	-0.691073	0.969411	-0.0359487	0.999995	0.821391	0.999166	0.7234
Q5M7T6	0.305936	0.586315	-1.57199	0.580185	0.143435	0.70888	1.07637	0.704889	1.11314	0.30398	-1.57199	0.945733	1.07637	0.981505	-4.73618	0.341499	2.64836	0.78775	-3.16419	0.681292	-5.81255	0.171448	0.996117	0.999166	0.696373
Q5M7V3	0.293613	0.593901	-1.54289	0.587914	0.317029	0.579657	1.60323	0.573399	3.14089	0.0915867	-1.54289	0.948748	1.60323	0.942986	-7.07619	0.0622228	3.14612	0.686501	-5.53331	0.209879	-8.67942	0.0122349	0.996117	0.999166	0.587292
P10599	0.0216982	0.884368	0.502273	0.882893	0.0143014	0.906002	-0.407772	0.904809	0.512936	0.48215	0.502273	0.998861	-0.407772	0.999389	-3.35912	0.757945	-0.910045	0.993351	-3.86139	0.669424	-2.95135	0.822638	0.996117	0.999166	0.789644
D3ZB78	0.659019	0.426463	-2.92698	0.416907	0.0616799	0.806393	0.895451	0.80386	0.827265	0.373896	-2.92698	0.848932	0.895451	0.994624	-6.66928	0.250062	3.82243	0.713814	-3.7423	0.727114	-7.56473	0.153648	0.996117	0.999166	0.7234
Q9QX69	0.707366	0.410263	-3.15693	0.40032	0.099271	0.75597	1.18264	0.752706	1.19948	0.286439	-3.15693	0.834857	1.18264	0.989175	-7.78802	0.161452	4.33958	0.654585	-4.63109	0.605298	-8.97066	0.0791223	0.992191	0.999166	0.696373
Q9Z2L0	0.378039	0.545587	-1.22173	0.538654	0.247255	0.624437	-0.988049	0.619014	0.0269073	0.87135	-1.22173	0.927392	-0.988049	0.959714	-2.67073	0.534742	0.233678	0.999419	-1.449	0.885411	-1.68268	0.832011	0.996117	0.999166	0.95734
Q4KM71	0.622083	0.439524	2.62586	0.430274	0.229455	0.637124	1.59476	0.631928	0.998243	0.329672	2.62586	0.85962	1.59476	0.963748	-0.483521	0.998908	-1.0311	0.989706	-3.10938	0.786588	-2.07829	0.924332	0.996117	0.999166	0.696373
B2GUZ5	0.983148	0.333268	4.07402	0.321423	1.16451	0.293375	-4.4339	0.280532	0.00778782	0.930557	4.07402	0.754268	-4.4339	0.702303	0.152909	0.999981	-8.50792	0.162637	-3.92111	0.775349	4.58681	0.67944	0.938413	0.999166	0.969463
P56603	0.0199399	0.889118	0.246175	0.887705	0.723498	0.405068	1.48286	0.394999	2.98296	0.0995585	0.246175	0.998996	1.48286	0.830151	-2.52912	0.467633	1.23669	0.893428	-2.77529	0.383213	-4.01198	0.097817	0.996117	0.999166	0.587292
B2RYW7	7.81141e-07	0.999304	-0.00275726	0.999295	0.14229	0.709988	1.17679	0.706015	1.61501	0.218373	-0.00275726	1	1.17679	0.981718	-4.43276	0.486174	1.17955	0.981594	-4.43001	0.486736	-5.60956	0.274169	0.999304	0.999166	0.691069
Q9ERH3	0.206173	0.654672	2.00919	0.649783	2.80513	0.109529	-7.41109	0.0939631	0.0937189	0.762666	2.00919	0.968858	-7.41109	0.336984	-3.48617	0.860017	-9.42028	0.143926	-5.49536	0.600087	3.92492	0.811631	0.996117	0.740189	0.908455
D4AD70	0.91058	0.351353	0.431302	0.339961	11.0785	0.00335022	1.5044	0.000873329	6.44367	0.0195562	0.431302	0.775394	1.5044	0.00486455	0.31313	0.899896	1.0731	0.0818054	-0.118172	0.993743	-1.19127	0.0417422	0.955746	0.168784	0.380458
Q62951	0.000137018	0.990777	0.0259814	0.990661	13.7583	0.00138711	8.23296	0.0002079	54.0264	4.20507e-07	0.0259814	0.999999	8.23296	0.00115113	-14.8134	5.48288e-11	8.20698	0.00126029	-14.8394	5.09249e-11	-23.0464	0	0.996117	0.119966	0.000269965
Q6IFW6	0.111912	0.741461	0.781381	0.737978	0.0512575	0.823187	-0.528814	0.820889	1.61623	0.218205	0.781381	0.987103	-0.528814	0.995911	4.45201	0.225456	-1.3102	0.943579	3.67063	0.394961	4.98082	0.142856	0.996117	0.999166	0.691069
Q5XI73	0.178199	0.677429	1.9019	0.672926	0.103665	0.750816	1.45061	0.747475	0.62936	0.436901	1.9019	0.974716	1.45061	0.988467	-1.70224	0.981633	-0.451289	0.99964	-3.60414	0.854463	-3.15285	0.89719	0.996117	0.999166	0.751118
G3V8A5	0.843627	0.369306	-3.33897	0.358362	0.206491	0.654425	-1.65191	0.649532	0.0247104	0.876667	-3.33897	0.794967	-1.65191	0.968789	-4.18273	0.658062	1.68705	0.966863	-0.843763	0.995598	-2.53082	0.898588	0.966756	0.999166	0.95734
A0A0G2K1C0	11.8923	0.00254027	-3.1066	0.00056366	0.536391	0.472429	-0.65977	0.463932	14.6557	0.00105085	-3.1066	0.00321124	-0.65977	0.884107	1.11082	0.605717	2.44683	0.0332563	4.21742	1.122e-05	1.77059	0.201063	0.135904	0.999166	0.0749603
Q6IFW7	0.970273	0.336379	-0.894716	0.324612	0.12265	0.729839	-0.318107	0.726178	0.942038	0.343347	-0.894716	0.758003	-0.318107	0.985262	-2.4596	0.0341318	0.57661	0.92081	-1.56488	0.31166	-2.14149	0.0853773	0.941159	0.999166	0.706373
M0R776	0.0299978	0.864236	0.598329	0.862495	0.973219	0.335664	3.40801	0.323879	0.752678	0.39592	0.598329	0.998155	3.40801	0.757163	-0.23219	0.999891	2.80968	0.848215	-0.830519	0.995116	-3.6402	0.717675	0.996117	0.999166	0.737061
Q00715	0.239513	0.629883	-2.52528	0.624558	4.43841	0.0479649	-10.8707	0.035139	2.29351	0.145561	-2.52528	0.961482	-10.8707	0.150879	-2.3448	0.968787	-8.34546	0.368782	0.180484	0.999985	8.52594	0.349261	0.996117	0.517684	0.667072
B0BMY8	4.07881	0.0570265	-2.19845	0.0434242	1.73349	0.202854	-1.43321	0.187965	3.92121	0.0616053	-2.19845	0.180768	-1.43321	0.552261	-0.583242	0.950331	0.765237	0.895944	1.61521	0.447277	0.849973	0.86319	0.542656	0.924896	0.534468
Q62826	0.0130693	0.910123	-0.487684	0.908983	0.744908	0.398325	-3.68183	0.388093	0.373956	0.547745	-0.487684	0.999466	-3.68183	0.823887	-0.480269	0.99949	-3.19415	0.877231	0.00741514	1	3.20157	0.876489	0.996117	0.999166	0.830675
P02768	2.40685	0.136486	-1.23582	0.120806	0.77627	0.38875	-0.701839	0.378284	3.16524	0.090425	-1.23582	0.406714	-0.701839	0.814712	0.0665802	0.999791	0.533981	0.908307	1.3024	0.35886	0.768419	0.769566	0.686557	0.999166	0.587292
D3ZLY9	4.31761	0.0508116	-8.38542	0.0377199	6.59857	0.0183215	-10.3664	0.0102061	4.58824	0.0446834	-8.38542	0.160316	-10.3664	0.0498479	-6.52704	0.368741	-1.98099	0.961151	1.85838	0.967584	3.83937	0.776983	0.534771	0.367957	0.462689
Q5RJM6	0.155062	0.697911	0.916713	0.693744	1.0812	0.310838	2.42065	0.29843	5.53241	0.0290228	0.916713	0.9793	2.42065	0.726014	-4.4064	0.231058	1.50394	0.916971	-5.32311	0.100903	-6.82705	0.0178834	0.996117	0.999166	0.440833
D3ZG43	0.0827973	0.776502	-1.05993	0.773542	2.1559	0.157576	5.40859	0.142024	0.515809	0.480941	-1.05993	0.991704	5.40859	0.456793	0.607295	0.998407	6.46852	0.294822	1.66723	0.96914	-4.8013	0.5607	0.996117	0.884896	0.789644
O88871	0.727332	0.403848	3.95073	0.393749	0.0180762	0.894392	-0.622822	0.893049	0.00975772	0.922295	3.95073	0.829032	-0.622822	0.999133	3.97505	0.826404	-4.57355	0.756709	0.0243206	1	4.59787	0.753701	0.989581	0.999166	0.969463
P62275	2.49363	0.129994	-3.13859	0.114308	0.785195	0.386088	1.7612	0.375557	0.818653	0.376345	-3.13859	0.390593	1.7612	0.8121	-3.92062	0.198498	4.89979	0.0653396	-0.782023	0.979348	-5.68181	0.0218597	0.678505	0.999166	0.725566
B4F7C2	0.371462	0.54907	0.995447	0.542208	0.0319503	0.859935	-0.291943	0.858137	0.1966	0.662239	0.995447	0.929111	-0.291943	0.997973	-0.320654	0.997321	-1.28739	0.859849	-1.3161	0.851746	-0.0287113	0.999998	0.996117	0.999166	0.875252
P20156	0.184746	0.671921	1.24198	0.667326	0.00863448	0.92689	0.268501	0.925966	0.447087	0.511366	1.24198	0.973374	0.268501	0.999713	-1.22188	0.97459	-0.97348	0.986836	-2.46386	0.829106	-1.49038	0.955347	0.996117	0.999166	0.813043
A0A0U1RRX4	17.4997	0.000458301	-12.4909	2.87348e-05	0.271007	0.608373	1.55442	0.602657	4.10804	0.0562208	-12.4909	0.000141136	1.55442	0.954173	-2.37773	0.856147	14.0453	1.31306e-05	10.1132	0.00381459	-3.93214	0.552087	0.0585988	0.999166	0.505929
Q5M7U6	0.296669	0.592	-1.61745	0.585978	0.17655	0.678835	-1.24775	0.674355	0.0299636	0.864313	-1.61745	0.948003	-1.24775	0.975051	-3.59216	0.620687	0.369697	0.999311	-1.97471	0.910258	-2.3444	0.85928	0.996117	0.999166	0.953417
A0A0G2JSU1	0.563519	0.461587	2.37954	0.452846	0.175143	0.680041	1.32659	0.675581	3.86262	0.0634145	2.37954	0.876412	1.32659	0.975336	-5.10427	0.372709	-1.05296	0.987366	-7.48381	0.0847576	-6.43085	0.177301	0.996117	0.999166	0.534701
Q6PDV8	1.07447	0.312308	-0.645028	0.299937	3.60916	0.0719791	1.18218	0.0574623	2.99672	0.0988325	-0.645028	0.72793	1.18218	0.228079	-0.986265	0.387185	1.82721	0.0173282	-0.341237	0.947015	-2.16844	0.00253603	0.937741	0.610267	0.587292
Q63413	3.96902	0.0601733	-7.59199	0.0463448	0.129244	0.722985	1.37	0.719217	0.24216	0.628008	-7.59199	0.19084	1.37	0.984097	-3.56995	0.785034	8.96199	0.0864377	4.02204	0.716652	-4.93995	0.56528	0.542656	0.999166	0.872953
X1WI37	0.885631	0.357893	-1.64209	0.346664	0.705827	0.410764	1.46595	0.400833	0.611798	0.443274	-1.64209	0.782684	1.46595	0.835309	-2.10628	0.622299	3.10804	0.282354	-0.464191	0.993414	-3.57223	0.170915	0.959634	0.999166	0.756867
P49242	0.192806	0.665299	-1.32646	0.660592	0.0103487	0.919985	-0.307312	0.918972	0.206587	0.654351	-1.32646	0.971697	-0.307312	0.999623	-3.57556	0.637227	1.01915	0.986782	-2.2491	0.87903	-3.26825	0.700635	0.996117	0.999166	0.875252
Q6P505	3.83127	0.0644073	-7.41144	0.0503047	0.877204	0.360141	-3.54635	0.348969	1.95412	0.177457	-7.41144	0.204309	-3.54635	0.785148	-3.47228	0.795761	3.86509	0.73727	3.93916	0.72569	0.0740648	0.999997	0.557441	0.999166	0.675239
D3ZQ18	1.9188	0.181246	6.42621	0.165989	0.0681993	0.796647	1.21152	0.793977	0.209055	0.652436	6.42621	0.508643	1.21152	0.993764	4.63797	0.749538	-5.21469	0.674657	-1.78824	0.980537	3.42645	0.881524	0.765525	0.999166	0.875252
P31000	3.23685	0.0871075	-7.31506	0.0719991	0.129865	0.72235	-1.46522	0.718572	0.135379	0.716784	-7.31506	0.273814	-1.46522	0.983986	-6.66461	0.356539	5.84983	0.475048	0.650446	0.998544	-5.19939	0.57649	0.564879	0.999166	0.891295
P97536	0.374637	0.547384	-1.00468	0.540488	0.203869	0.656474	0.741136	0.651616	0.113053	0.740197	-1.00468	0.928281	0.741136	0.969352	-1.04405	0.920386	1.74581	0.711741	-0.0393727	0.999995	-1.78519	0.697154	0.996117	0.999166	0.902441
P02788	0.0464313	0.831576	-0.480715	0.829394	1.46143	0.2408	-2.69694	0.226702	1.15958	0.294371	-0.480715	0.996468	-2.69694	0.621157	0.219747	0.999658	-2.21623	0.753189	0.700461	0.989284	2.91669	0.558168	0.996117	0.945289	0.696373
A0A0G2K0W9	0.357133	0.55681	-2.22206	0.550103	3.27107	0.0855722	-6.7249	0.0705117	1.36727	0.256029	-2.22206	0.932823	-6.7249	0.269197	-2.79826	0.875601	-4.50284	0.619821	-0.576203	0.998675	3.92663	0.716295	0.996117	0.686717	0.696373
D4ABI7	0.0809921	0.778883	-0.556168	0.775957	6.25439	0.0211938	-4.8874	0.0123886	3.21481	0.0881131	-0.556168	0.991968	-4.8874	0.0601366	-0.488175	0.994531	-4.33123	0.118901	0.0679931	0.999985	4.39922	0.109926	0.996117	0.367957	0.587292
D3ZJF8	4.94005	0.0379354	-6.58782	0.0262413	0.157497	0.695674	-1.17629	0.691471	0.775595	0.388952	-6.58782	0.117095	-1.17629	0.97883	-4.07255	0.515706	5.41153	0.261051	2.51526	0.831134	-2.89627	0.762494	0.451009	0.999166	0.734474
P35213	0.365976	0.552009	-1.93767	0.545206	0.141485	0.71077	-1.20478	0.706809	0.00295244	0.957206	-1.93767	0.930536	-1.20478	0.981867	-3.38858	0.715139	0.732889	0.995781	-1.45091	0.969067	-2.1838	0.904061	0.996117	0.999166	0.977121
P62716	0.00118187	0.972916	0.177031	0.972575	0.750476	0.3966	-4.46102	0.386326	0.531649	0.474368	0.177031	0.999985	-4.46102	0.82226	1.026	0.997201	-4.63805	0.80447	0.848964	0.998407	5.48701	0.710569	0.996117	0.999166	0.784907
Q66HD0	0.0800485	0.780139	-1.0243	0.777232	0.0251821	0.875506	0.57451	0.873914	2.05843	0.16682	-1.0243	0.992105	0.57451	0.998578	6.89592	0.226039	1.59881	0.971231	7.92023	0.126642	6.32141	0.299805	0.996117	0.999166	0.669364
P02662	0.134215	0.717948	1.21064	0.714101	0.435798	0.516689	2.18152	0.509158	1.86578	0.187124	1.21064	0.983202	2.18152	0.911994	-2.99137	0.802066	0.970873	0.991181	-4.20202	0.581102	-5.17289	0.398565	0.996117	0.999166	0.682577
C0JPT7	0.061439	0.806763	-0.713797	0.804236	0.32365	0.575756	1.63829	0.569422	0.350702	0.560352	-0.713797	0.994654	1.63829	0.941332	3.33627	0.653067	2.35209	0.846581	4.05007	0.49525	1.69798	0.935252	0.996117	0.999166	0.838569
P10111	2.1854	0.154901	-0.705344	0.139324	5.78613	0.0259499	1.1477	0.0161531	2.25612	0.148712	-0.705344	0.450654	1.1477	0.075966	-0.571159	0.628674	1.85305	0.000709632	0.134185	0.992243	-1.71886	0.001679	0.725452	0.378633	0.667072
D3ZWE3	1.3808	0.253766	1.36069	0.239965	1.03611	0.320884	1.17869	0.308728	0.193264	0.664927	1.36069	0.642643	1.17869	0.738965	1.81946	0.395115	-0.182006	0.998618	0.458765	0.978934	0.640771	0.945666	0.871218	0.999166	0.875252
Q9JJP9	0.0609819	0.807468	0.851052	0.804951	0.110418	0.743126	1.14519	0.739669	1.96976	0.17581	0.851052	0.994713	1.14519	0.987354	-4.84409	0.495789	0.294134	0.999777	-5.69514	0.349138	-5.98927	0.303992	0.996117	0.999166	0.675239
B2RYQ8	4.84756	0.0395897	-6.56967	0.0276852	0.638513	0.433637	-2.38433	0.42425	2.11341	0.161526	-6.56967	0.122511	-2.38433	0.854873	-2.81936	0.780598	4.18534	0.497653	3.75031	0.59053	-0.43503	0.998896	0.46212	0.999166	0.667072
Q7M0E7	0.000388042	0.984479	-0.0327922	0.984284	0.327324	0.573614	0.952403	0.567239	2.22156	0.151699	-0.0327922	0.999997	0.952403	0.940412	-2.58933	0.404411	0.985195	0.934591	-2.55654	0.415982	-3.54173	0.144216	0.996117	0.999166	0.667072
A0A0G2JXH6	0.0283527	0.867974	0.550985	0.866282	0.194209	0.664163	1.44204	0.659437	1.33298	0.261885	0.550985	0.998303	1.44204	0.971403	-3.34979	0.735539	0.891054	0.992946	-3.90078	0.631855	-4.79183	0.459211	0.996117	0.999166	0.696373
P55161	8.44591e-06	0.99771	0.0149021	0.997681	0.317447	0.579409	-2.88908	0.573146	0.0451121	0.833948	0.0149021	1	-2.88908	0.942882	-1.33395	0.993835	-2.90398	0.942062	-1.34885	0.993629	1.55513	0.990319	0.999266	0.999166	0.931121
G3V7U4	5.24082	0.0330732	-5.55477	0.0220628	0.00995458	0.921518	-0.242091	0.920525	3.5676	0.0735073	-5.55477	0.100475	-0.242091	0.999645	0.684546	0.992171	5.31268	0.125948	6.23932	0.0499754	0.926637	0.981054	0.442354	0.999166	0.575508
Q6IFU9	2.34062	0.141703	-1.47945	0.126039	0.383782	0.54258	-0.599071	0.535586	0.449316	0.510327	-1.47945	0.419508	-0.599071	0.925886	-1.16183	0.625911	0.880383	0.799311	0.317628	0.987775	-0.562755	0.937547	0.694453	0.999166	0.813043
D4A4T7	0.00844295	0.927703	-0.0936297	0.926789	0.39568	0.536448	0.640971	0.529329	0.0196276	0.889984	-0.0936297	0.999722	0.640971	0.922747	0.749231	0.882908	0.734601	0.888804	0.842861	0.84161	0.10826	0.999571	0.996117	0.999166	0.95734
Q99M64	1.07288	0.312659	2.65917	0.300296	5.07823	0.0356075	-5.78532	0.024228	0.850182	0.367491	2.65917	0.728398	-5.78532	0.109152	0.221514	0.99977	-8.44449	0.00562452	-2.43766	0.778023	6.00683	0.0891096	0.937741	0.439616	0.7234
D3ZA32	0.903039	0.353311	-0.632548	0.341968	0.0685006	0.796209	0.174216	0.793533	0.909154	0.351722	-0.632548	0.777597	0.174216	0.993723	0.439249	0.912089	0.806764	0.619199	1.0718	0.372822	0.265033	0.978629	0.955746	0.999166	0.71232
Q3KR86	2.05635	0.167024	-5.22939	0.151573	0.0619587	0.805965	0.907725	0.803426	3.13837	0.0917077	-5.22939	0.47803	0.907725	0.994588	-13.458	0.00146874	6.13711	0.332709	-8.22857	0.108329	-14.3657	0.000415573	0.729452	0.999166	0.587292
F1M981	0.0318156	0.860227	-0.882328	0.858433	0.00416537	0.949181	-0.319255	0.94854	0.0623431	0.805377	-0.882328	0.997986	-0.319255	0.999904	0.545122	0.999522	0.563073	0.999473	1.42745	0.991634	0.864377	0.998105	0.996117	0.999166	0.926954
P08758	17.8	0.000421568	-14.3392	2.45387e-05	5.22713	0.0332786	-7.77045	0.0222371	21.1583	0.00017342	-14.3392	0.000124735	-7.77045	0.101227	-0.000590935	1	6.56872	0.214314	14.3386	0.000115059	7.76986	0.101189	0.0585988	0.418918	0.0222671
B2RZ24	0.807308	0.379607	-3.57743	0.368917	6.09922	0.0226516	-9.83306	0.0135241	3.8099	0.0650944	-3.57743	0.80562	-9.83306	0.0648636	-2.41984	0.929653	-6.25563	0.395208	1.15759	0.991447	7.41322	0.244584	0.967615	0.367957	0.534701
P02668	2.60533	0.122172	-1.08084	0.106505	11.1744	0.00324131	2.23843	0.000829326	1.35644	0.257861	-1.08084	0.370582	2.23843	0.00460227	0.0546638	0.999805	3.31928	1.04339e-05	1.13551	0.325831	-2.18377	0.00647396	0.669359	0.168784	0.696373
G3V826	7.452	0.0129058	-12.0126	0.0063366	0.105808	0.748346	1.4314	0.744968	7.47048	0.0128103	-12.0126	0.0321676	1.4314	0.988117	6.42825	0.461409	13.444	0.0121739	18.4409	0.000142711	4.99685	0.667508	0.267275	0.999166	0.304601
P17764	0.250858	0.621939	-0.782258	0.616471	0.26455	0.612648	0.803322	0.607011	2.09598	0.163182	-0.782258	0.958884	0.803322	0.955697	-3.17669	0.17548	1.58558	0.74054	-2.39443	0.417584	-3.98001	0.0528083	0.996117	0.999166	0.667214
P23565	0.013664	0.908111	-0.131052	0.906945	1.11955e-06	0.999166	0.00118626	0.999156	0.0953858	0.760633	-0.131052	0.999429	0.00118626	1	-0.619547	0.94587	0.132239	0.999414	-0.488494	0.972315	-0.620733	0.945581	0.996117	0.999166	0.908455
Q4KLN8	0.0301422	0.863913	-0.610046	0.862168	0.00686336	0.934798	-0.291101	0.933974	0.0679023	0.79708	-0.610046	0.998141	-0.291101	0.999796	-2.19604	0.924092	0.318945	0.999732	-1.58599	0.969382	-1.90494	0.948676	0.996117	0.999166	0.926954
Q6P9V6	3.44577	0.0782085	-3.87165	0.063414	2.03931	0.168709	-2.97848	0.153279	5.12833	0.034804	-3.87165	0.247171	-2.97848	0.481716	-0.170448	0.999804	0.893168	0.973655	3.7012	0.285631	2.80803	0.533322	0.559212	0.887798	0.440833
P07825	0.0290852	0.866296	-0.343123	0.864583	0.341618	0.565433	1.17594	0.558897	2.02819	0.16982	-0.343123	0.998238	1.17594	0.936796	-3.21932	0.378526	1.51906	0.874549	-2.8762	0.480765	-4.39525	0.127428	0.996117	0.999166	0.670705
M0R6E0	0.00158696	0.968618	0.113862	0.968223	0.0687111	0.795904	0.749223	0.793223	1.93167	0.179853	0.113862	0.999977	0.749223	0.993695	-4.75488	0.343122	0.63536	0.996127	-4.86875	0.321826	-5.50411	0.217046	0.996117	0.999166	0.675239
M0R9X8	0.423299	0.5227	-0.354728	0.515295	4.09436	0.0565964	1.10323	0.0430266	0.00326128	0.955026	-0.354728	0.915373	1.10323	0.179239	0.704465	0.567979	1.45795	0.0376408	1.05919	0.210212	-0.398761	0.884525	0.996117	0.545809	0.977121
A0A0G2JSH9	0.471171	0.50033	2.79133	0.492449	2.04979	0.16767	5.82205	0.152227	2.96733	0.100391	2.79133	0.902325	5.82205	0.479452	-1.29309	0.988879	3.03073	0.878706	-4.08442	0.746832	-7.11515	0.297941	0.996117	0.887798	0.587292
P84100	0.321092	0.577257	-1.72066	0.570952	0.535265	0.472888	-2.22159	0.464402	0.00479656	0.945473	-1.72066	0.941973	-2.22159	0.884426	-3.64483	0.62663	-0.500934	0.998404	-1.92418	0.921193	-1.42324	0.965917	0.996117	0.999166	0.973568
M0R907	5.42585	0.0304342	-1.05459	0.0198408	8.67042	0.0080142	1.33312	0.00323416	0.079824	0.780439	-1.05459	0.0912053	1.33312	0.0170579	0.0976346	0.99646	2.3877	2.02613e-06	1.15222	0.0531612	-1.23548	0.0317379	0.434195	0.262055	0.919343
Q92764	0.717551	0.406971	-3.17108	0.396948	0.0402349	0.843048	-0.750901	0.841022	0.155733	0.697292	-3.17108	0.831888	-0.750901	0.997145	-1.83275	0.961442	2.42018	0.916808	1.33833	0.984353	-1.08185	0.991598	0.992191	0.999166	0.882418
Q06486	0.111483	0.741937	0.307523	0.738462	0.288106	0.597358	0.494367	0.591437	2.92966	0.102431	0.307523	0.987175	0.494367	0.950082	-1.42755	0.4076	0.186844	0.997047	-1.73508	0.234985	-1.92192	0.157379	0.996117	0.999166	0.587292
B0BNL2	14.5581	0.00108262	-15.2592	0.000135901	0.0918031	0.765026	1.21174	0.761897	1.15235	0.295839	-15.2592	0.000773636	1.21174	0.990346	-7.97612	0.190097	16.471	0.000212501	7.28312	0.263262	-9.18786	0.0986481	0.0631855	0.999166	0.696373
M0R735	1.34676	0.25951	-3.7866	0.245845	0.0899528	0.767332	0.978613	0.764237	0.000671698	0.97958	-3.7866	0.651832	0.978613	0.99063	-2.92758	0.806286	4.76521	0.461619	0.85902	0.993614	-3.90619	0.62864	0.876046	0.999166	0.989364
Q6AY21	0.201641	0.658227	2.09444	0.653399	2.74172	0.113367	-7.72305	0.0977595	0.69132	0.415533	2.09444	0.969828	-7.72305	0.34735	-0.144181	0.999989	-9.81749	0.151633	-2.23862	0.963546	7.57887	0.364535	0.996117	0.748907	0.740195
B2GV99	5.61987	0.0279195	-5.82688	0.017758	5.00543	0.0368132	-5.49913	0.025268	12.4491	0.00211186	-5.82688	0.0828521	-5.49913	0.113324	0.938723	0.981051	0.327755	0.999154	6.76561	0.0301141	6.43785	0.0438749	0.425684	0.445926	0.112579
Q75Q41	1.36988	0.25559	4.2355	0.241832	1.73069	0.203206	4.76071	0.188323	2.12047	0.160862	4.2355	0.645583	4.76071	0.552965	1.54386	0.973938	0.525211	0.998911	-2.69164	0.879336	-3.21685	0.810627	0.872811	0.924896	0.667072
P63326	1.73625	0.202511	1.17852	0.187615	2.90997	0.103516	1.52572	0.0880335	2.50351	0.129279	1.17852	0.551604	1.52572	0.320507	0.702902	0.860904	0.347202	0.980136	-0.475616	0.951364	-0.822819	0.794184	0.796024	0.727922	0.640832
F1M9V7	0.0292388	0.865947	0.542713	0.864229	0.576563	0.45652	2.40998	0.447663	0.135721	0.716443	0.542713	0.998224	2.40998	0.872695	4.60629	0.467283	1.86727	0.935647	4.06357	0.575508	2.19631	0.9002	0.996117	0.999166	0.891295
Q02563	0.0581519	0.811896	-0.743652	0.809441	0.0569965	0.813737	-0.736227	0.811308	0.717386	0.407024	-0.743652	0.995072	-0.736227	0.995216	-5.17373	0.335498	0.00742457	1	-4.43008	0.476417	-4.4375	0.474886	0.996117	0.999166	0.737061
A0A1W2Q680	0.00300715	0.956812	0.163703	0.956268	0.125721	0.726622	-1.05848	0.72291	0.489899	0.492034	0.163703	0.999941	-1.05848	0.984723	-3.84971	0.569562	-1.22219	0.976844	-4.01341	0.534509	-2.79123	0.786011	0.996117	0.999166	0.797692
Q7Z794	0.128337	0.723916	0.241044	0.720163	1.14023	0.298325	0.718482	0.285605	3.10196	0.09348	0.241044	0.984259	0.718482	0.709182	-0.716396	0.711069	0.477438	0.893349	-0.95744	0.4849	-1.43488	0.142693	0.996117	0.999166	0.587292
A0A0G2JT21	2.69198	0.116488	6.89728	0.100854	3.00692	0.0982985	7.28958	0.0829098	5.46085	0.0299622	6.89728	0.355693	7.28958	0.305892	0.294148	0.999877	0.392301	0.999709	-6.60313	0.395418	-6.99543	0.342832	0.667725	0.717132	0.440833
Q6P3V8	4.98927	0.0370869	-5.78817	0.0255049	0.131656	0.720528	0.940249	0.716721	0.982554	0.333411	-5.78817	0.114107	0.940249	0.983664	-1.21533	0.965856	6.72842	0.0464305	4.57283	0.290533	-2.15558	0.839351	0.451009	0.999166	0.699509
A0A0G2KAW7	0.0520476	0.821854	1.00915	0.819538	2.00539	0.172128	-6.26401	0.156741	0.831308	0.372754	1.00915	0.995817	-6.26401	0.489152	0.448739	0.999626	-7.27315	0.353707	-0.560407	0.999274	6.71275	0.426843	0.996117	0.895726	0.7234
P02769	1.16886	0.2925	-0.647577	0.279635	4.90789	0.0385015	1.32696	0.0267343	0.948007	0.341857	-0.647577	0.70109	1.32696	0.118917	-0.145385	0.994976	1.97454	0.00561315	0.502192	0.836146	-1.47234	0.0665611	0.920514	0.45774	0.706373
F1LYQ8	0.0200559	0.888798	0.696499	0.887381	0.263884	0.613093	2.52642	0.607464	0.21741	0.646059	0.696499	0.998987	2.52642	0.955852	-0.0201356	1	1.82992	0.982429	-0.716635	0.998898	-2.54656	0.954858	0.996117	0.999166	0.875252
D4ACB8	10.8471	0.00363013	-9.17845	0.000989486	3.04136	0.0965194	-4.86011	0.0811678	11.5976	0.00280534	-9.17845	0.00568473	-4.86011	0.300928	-0.616728	0.996178	4.31834	0.40783	8.56172	0.0114914	4.24338	0.423772	0.1567	0.717132	0.120069
Q7TP11	8.3588	0.00903043	-11.1824	0.00383824	0.0607441	0.807836	-0.953267	0.805324	4.82407	0.0400229	-11.1824	0.0196398	-0.953267	0.994744	-0.121742	0.999989	10.2291	0.0404021	11.0606	0.0219482	0.831525	0.996492	0.258312	0.999166	0.443172
P62282	1.22778	0.280987	-2.35807	0.267839	0.129396	0.722829	-0.76552	0.719059	0.108745	0.745006	-2.35807	0.684571	-0.76552	0.98407	-2.13112	0.748572	1.59255	0.877411	0.226947	0.999566	-1.3656	0.918466	0.912719	0.999166	0.902441
Q498U4	0.915967	0.349963	-1.37806	0.338536	0.810238	0.378761	1.29609	0.36805	1.50837	0.233645	-1.37806	0.77382	1.29609	0.804756	-2.58288	0.276344	2.67415	0.24675	-1.20482	0.836964	-3.87897	0.0355153	0.955746	0.999166	0.696373
A0A0G2JSI4	9.05591	0.00692919	-13.5804	0.00261847	0.0183324	0.893651	0.611023	0.892298	2.026	0.17004	-13.5804	0.013599	0.611023	0.999115	-3.8853	0.824966	14.1914	0.00929043	9.69513	0.13796	-4.49632	0.751501	0.258312	0.999166	0.670705
P62832	0.502094	0.486759	0.244834	0.478582	11.6871	0.00272173	1.18123	0.000629336	10.0564	0.00480157	0.244834	0.893742	1.18123	0.00368478	-0.123526	0.984353	0.936394	0.0338565	-0.36836	0.710219	-1.30475	0.000978838	0.996117	0.168784	0.192663
D4A817	3.44116	0.0783932	-2.50772	0.0635912	0.345386	0.563314	-0.794472	0.556737	1.94176	0.178771	-2.50772	0.247704	-0.794472	0.935835	-0.638159	0.965218	1.71324	0.583826	1.86956	0.510008	0.156313	0.999448	0.559212	0.999166	0.675239
P50399	4.02484	0.0585491	-7.02424	0.0448349	0.0479589	0.828873	0.766761	0.826654	1.83148	0.191052	-7.02424	0.185445	0.766761	0.996295	0.443552	0.999274	7.791	0.116438	7.4678	0.142657	-0.323209	0.999718	0.542656	0.999166	0.687373
Q8VD52	0.323999	0.575552	-1.50792	0.569214	0.168361	0.685935	1.08699	0.681573	1.67044	0.210934	-1.50792	0.941246	1.08699	0.976696	-5.26305	0.192925	2.59491	0.761143	-3.75513	0.488318	-6.35004	0.0776905	0.996117	0.999166	0.691069
P13221	0.593287	0.450154	-2.23259	0.441151	0.0176318	0.895691	-0.38488	0.894364	0.109409	0.744259	-2.23259	0.867903	-0.38488	0.999165	-3.97334	0.517745	1.84771	0.919909	-1.74075	0.931907	-3.58846	0.602583	0.996117	0.999166	0.902441
Q6P9Y4	0.0359685	0.851492	0.630102	0.849581	0.0196284	0.889981	-0.46547	0.88858	0.969715	0.336515	0.630102	0.997583	-0.46547	0.99902	-4.46223	0.535367	-1.09557	0.987633	-5.09234	0.417785	-3.99676	0.624924	0.996117	0.999166	0.701438
D4A5L0	0.441675	0.513906	-2.39782	0.506315	0.089239	0.768229	1.07781	0.765147	0.913904	0.350494	-2.39782	0.9104	1.07781	0.990739	-6.19787	0.314246	3.47562	0.770316	-3.80006	0.717965	-7.27568	0.181875	0.996117	0.999166	0.71208
P31662	0.0837219	0.775294	-0.826105	0.772316	0.020502	0.887577	0.408803	0.886144	1.05044	0.317642	-0.826105	0.991567	0.408803	0.998954	-4.55556	0.381065	1.23491	0.97289	-3.72945	0.558877	-4.96436	0.303466	0.996117	0.999166	0.696373
Q5BJN7	2.63807	0.119986	-0.691777	0.10433	8.05132	0.0101759	1.20853	0.00454704	1.16527	0.293221	-0.691777	0.364875	1.20853	0.0237482	-0.133457	0.989348	1.9003	4.6155e-05	0.55832	0.555924	-1.34198	0.00872743	0.669359	0.284041	0.696373
P60901	0.228728	0.637655	2.57631	0.632469	0.672	0.422018	-4.41595	0.412355	0.0527991	0.820596	2.57631	0.963911	-4.41595	0.84516	-0.0891111	0.999998	-6.99226	0.564146	-2.66543	0.960271	4.32684	0.852954	0.996117	0.999166	0.926954
Q63747	0.174568	0.680535	-2.04972	0.676084	3.69715	0.0688628	-9.43294	0.0545055	2.11833	0.161063	-2.04972	0.975452	-9.43294	0.218473	-1.3849	0.992157	-7.38322	0.434429	0.664822	0.999112	8.04804	0.355749	0.996117	0.605615	0.667072
P35527	0.23986	0.629636	0.254476	0.624307	4.3192	0.0507728	1.07987	0.0376846	6.72695	0.0173642	0.254476	0.961403	1.07987	0.160426	-0.571524	0.689578	0.82539	0.385167	-0.826	0.384463	-1.65139	0.00790694	0.996117	0.519156	0.371594
G3V7L8	1.88108	0.185403	-6.27118	0.170211	0.0358648	0.851704	0.865923	0.849795	1.1012	0.306518	-6.27118	0.517282	0.865923	0.997593	1.38043	0.990447	7.1371	0.40114	7.65161	0.337781	0.51451	0.999491	0.772915	0.999166	0.696373
Q9R1S9	2.60817	0.121981	-8.17393	0.106314	0.0131778	0.909753	-0.581011	0.908608	0.0563285	0.81481	-8.17393	0.370126	-0.581011	0.999459	-10.4537	0.164448	7.59292	0.43731	-2.27981	0.969561	-9.87273	0.206983	0.669359	0.999166	0.926954
P63259	15.6828	0.000772214	-14.7881	7.4902e-05	0.292989	0.59429	2.02128	0.588312	4.24072	0.0527238	-14.7881	0.000405637	2.02128	0.948899	-1.89167	0.95755	16.8094	4.75915e-05	12.8965	0.00313147	-3.91296	0.721198	0.0585988	0.999166	0.505204
Q5D862	0.00418621	0.949054	0.0658131	0.948412	1.53954e-05	0.996908	0.00399115	0.996869	0.717773	0.4069	0.0658131	0.999903	0.00399115	1	-1.14893	0.671243	-0.0618219	0.999919	-1.21475	0.630505	-1.15292	0.668803	0.996117	0.999166	0.737061
Q6PDV6	6.64263	0.0179865	-1.18336	0.0099567	5.71396	0.0267849	1.09753	0.0168305	1.70649	0.206266	-1.18336	0.0493403	1.09753	0.0788134	-0.934063	0.175386	2.28089	3.64126e-06	0.249298	0.948456	-2.03159	7.1274e-05	0.320759	0.382132	0.691069
A0A0G2JWU1	0.0553259	0.816434	-0.807697	0.814042	0.740068	0.399834	-2.95407	0.389639	0.183861	0.672659	-0.807697	0.995422	-2.95407	0.825307	-1.67946	0.961552	-2.14637	0.924065	-0.871761	0.994263	1.27461	0.982551	0.996117	0.999166	0.877738
P61206	0.008032	0.929479	-0.0727505	0.928588	0.0279001	0.869021	-0.13559	0.867344	0.0130999	0.910019	-0.0727505	0.999742	-0.13559	0.998344	-0.339734	0.975333	-0.0628394	0.999834	-0.266983	0.987727	-0.204144	0.994421	0.996117	0.999166	0.96617
A0A0G2JU96	0.578362	0.455828	-0.845124	0.446955	1.27746	0.271744	-1.25601	0.258372	7.1641	0.0145015	-0.845124	0.872179	-1.25601	0.670796	2.10532	0.230276	-0.41089	0.982747	2.95044	0.0394571	3.36133	0.0130937	0.996117	0.983049	0.325744
Q6P9U5	0.000637867	0.980101	-0.118806	0.979851	0.0773986	0.78371	-1.3087	0.780854	0.00153394	0.969147	-0.118806	0.999994	-1.3087	0.992487	-1.68806	0.984181	-1.18989	0.994324	-1.56925	0.987209	-0.379357	0.999812	0.996117	0.999166	0.984481
A0A0G2K1L8	0.455381	0.507517	-2.33652	0.499791	0.505731	0.485205	-2.46231	0.476993	0.0547257	0.817413	-2.33652	0.90666	-2.46231	0.892725	-5.94433	0.314795	-0.125784	0.999983	-3.6078	0.724713	-3.48202	0.746104	0.996117	0.999166	0.926954
Q7RTS7	2.11672	0.161214	-8.28361	0.145698	0.592373	0.450498	-4.38213	0.441503	0.196767	0.662105	-8.28361	0.465073	-4.38213	0.86817	-9.09401	0.380094	3.90148	0.902769	-0.810399	0.998972	-4.71188	0.841413	0.725452	0.999166	0.875252
P11730	1.50588	0.234018	5.3591	0.219768	6.07131	0.0229256	-10.7606	0.0137395	1.08817	0.309324	5.3591	0.609513	-10.7606	0.0656539	1.04104	0.995237	-16.1197	0.00124344	-4.31806	0.755873	11.8017	0.0349399	0.837236	0.367957	0.696373
P49432	0.125594	0.726755	-0.553663	0.723045	0.131645	0.720539	0.566844	0.716733	0.678927	0.419675	-0.553663	0.984745	0.566844	0.983666	-1.80731	0.65414	1.12051	0.890295	-1.25365	0.853313	-2.37415	0.425624	0.996117	0.999166	0.740195
Q6IMY8	15.3791	0.000844985	2.98101	8.79553e-05	1.79527	0.195312	1.0185	0.180286	14.0487	0.00126677	2.98101	0.00048327	1.0185	0.537412	-0.0298062	0.999978	-1.96251	0.0480504	-3.01081	0.000543723	-1.04831	0.512492	0.0585988	0.924896	0.0811002
P11506-1	3.17044	0.0901793	8.4389	0.0749823	0.434398	0.517356	-3.12371	0.509839	0.255534	0.618731	8.4389	0.282703	-3.12371	0.912375	1.92702	0.977299	-11.5626	0.0697551	-6.51188	0.51573	5.05073	0.710468	0.573219	0.999166	0.872953
A0A0G2K8H0	0.658535	0.426631	-2.40069	0.417078	0.265478	0.61203	1.52427	0.606381	0.849179	0.367768	-2.40069	0.849066	1.52427	0.955478	-4.73175	0.378914	3.92496	0.545786	-2.33106	0.859966	-6.25602	0.148411	0.996117	0.999166	0.7234
Q5XFV9	0.305651	0.586488	-0.528348	0.580361	0.738868	0.40021	0.821469	0.390024	1.28874	0.269703	-0.528348	0.945803	0.821469	0.825656	-1.24116	0.563693	1.34982	0.49151	-0.712813	0.878456	-2.06263	0.134971	0.996117	0.999166	0.696373
Q6RJR6	0.00377527	0.951616	-0.249373	0.951006	5.91687	0.024511	-9.87237	0.0149966	0.278834	0.603277	-0.249373	0.999917	-9.87237	0.071216	-7.0909	0.299264	-9.62299	0.0830791	-6.84152	0.331188	2.78147	0.902734	0.996117	0.368171	0.861423
F1LRI7	0.0875334	0.770387	-1.04582	0.767337	2.05303	0.167351	5.06486	0.151904	2.84736	0.107059	-1.04582	0.990998	5.06486	0.478727	-4.41637	0.595335	6.11068	0.308642	-3.37055	0.775799	-9.48123	0.0369915	0.996117	0.887798	0.587292
Q9EPH8	0.349458	0.561042	-0.908378	0.55442	0.494167	0.490177	1.0802	0.482075	0.640742	0.432848	-0.908378	0.934794	1.0802	0.895951	-1.56768	0.737603	1.98858	0.566668	-0.659302	0.97351	-2.64788	0.311532	0.996117	0.999166	0.75105
Q6P502	0.165306	0.688636	-1.1834	0.684318	0.0474912	0.829696	0.634301	0.827488	0.55157	0.466311	-1.1834	0.977302	0.634301	0.996348	-3.60616	0.601984	1.8177	0.924248	-2.42276	0.839093	-4.24046	0.463831	0.996117	0.999166	0.781943
B2RYU2	0.590391	0.451246	-1.83502	0.442268	1.05353	0.31695	-2.45128	0.304695	0.654671	0.427969	-1.83502	0.868735	-2.45128	0.733939	-1.55357	0.915406	-0.616269	0.99398	0.281444	0.999415	0.897713	0.981902	0.996117	0.999166	0.747855
P63081	0.167966	0.686282	-1.28519	0.681926	0.036941	0.849523	0.602712	0.847585	1.09532	0.307779	-1.28519	0.976774	0.602712	0.997485	-5.32379	0.32479	1.8879	0.93145	-4.03861	0.570657	-5.9265	0.232274	0.996117	0.999166	0.696373
A0A1W2Q6Q2	0.106129	0.747978	-0.513841	0.744594	0.00380589	0.951421	-0.0973058	0.950808	1.08444	0.310132	-0.513841	0.988064	-0.0973058	0.999916	-2.93404	0.245525	0.416535	0.993555	-2.4202	0.416805	-2.83673	0.273945	0.996117	0.999166	0.696373
P05712	1.1749	0.291292	4.62747	0.278397	1.10204	0.306339	-4.4817	0.293818	0.00239052	0.96149	4.62747	0.69939	-4.4817	0.720047	0.44096	0.999606	-9.10916	0.142372	-4.18651	0.760514	4.92266	0.656507	0.920514	0.999166	0.979804
Q99MZ8	1.10452	0.305809	-3.94025	0.293275	0.912705	0.350804	-3.5818	0.339398	0.0213404	0.885318	-3.94025	0.719338	-3.5818	0.774775	-6.74749	0.273446	0.35845	0.999687	-2.80724	0.877229	-3.16569	0.833227	0.937741	0.999166	0.95734
P62963	0.636971	0.434185	-2.67261	0.42481	0.0491129	0.826861	0.742119	0.824614	0.0894395	0.767976	-2.67261	0.85532	0.742119	0.996162	-3.34679	0.749718	3.41473	0.737881	-0.674181	0.997113	-4.08891	0.613426	0.996117	0.999166	0.908455
Q64559-1	0.202641	0.657439	-0.338662	0.652597	0.711909	0.40879	0.634767	0.398811	0.208623	0.652771	-0.338662	0.969614	0.634767	0.833534	0.782062	0.726165	0.973428	0.56681	1.12072	0.443662	0.147295	0.997343	0.996117	0.999166	0.875252
Q9JKB7	1.68766	0.208687	-0.89341	0.193909	1.81943	0.192457	0.927631	0.177382	1.03547	0.321031	-0.89341	0.563461	0.927631	0.53168	-0.955449	0.506004	1.82104	0.0401948	-0.0620397	0.999737	-1.88308	0.0313797	0.796575	0.924896	0.696373
P62755	2.38792	0.137953	-6.674	0.122276	0.927299	0.347065	-4.15897	0.335566	0.340925	0.565824	-6.674	0.410347	-4.15897	0.770517	-7.26665	0.332928	2.51503	0.937435	-0.592652	0.999078	-3.10768	0.889359	0.686557	0.999166	0.844407
Q9WTP0	0.0566707	0.814259	-0.669162	0.811838	0.0071887	0.933274	-0.238329	0.932431	0.58881	0.451844	-0.669162	0.995256	-0.238329	0.999782	-3.95787	0.494271	0.430833	0.998718	-3.28871	0.64585	-3.71954	0.54805	0.996117	0.999166	0.767418
P07824	1.21416	0.283594	-1.05249	0.27051	0.0586906	0.811045	-0.2314	0.808578	0.367489	0.551195	-1.05249	0.688361	-0.2314	0.995004	-0.465014	0.962048	0.821087	0.825632	0.587473	0.927329	-0.233614	0.994861	0.914912	0.999166	0.830675
B5DES0	29.4767	2.58337e-05	17.8523	5.65931e-08	18.1587	0.000381877	14.0119	2.03235e-05	11.7375	0.00267592	17.8523	2.48663e-07	14.0119	0.000104332	15.9327	1.03687e-05	-3.84038	0.647142	-1.9196	0.937001	1.92079	0.936894	0.0165853	0.0612912	0.120069
Q5GFD9	0.593824	0.449952	-2.35665	0.440944	0.852959	0.366726	-2.82442	0.355717	0.165948	0.688065	-2.35665	0.867752	-2.82442	0.792244	-3.41923	0.678381	-0.467775	0.998726	-1.06258	0.985598	-0.594806	0.997395	0.996117	0.999166	0.88222
P12749	0.704813	0.411095	-2.80565	0.401171	0.00101692	0.974877	0.106571	0.97456	0.120693	0.731913	-2.80565	0.835607	0.106571	0.999988	-4.341	0.563559	2.91222	0.819654	-1.53535	0.9678	-4.44757	0.543157	0.992191	0.999166	0.900169
A0A096MIX2	1.01745	0.325173	-4.19335	0.313125	2.09586	0.163193	-6.01847	0.147699	1.38579	0.252938	-4.19335	0.744334	-6.01847	0.469492	-3.29084	0.858313	-1.82512	0.971711	0.902518	0.996389	2.72763	0.913433	0.938413	0.887798	0.696373
Q68FY0	3.91797	0.0617039	-6.73808	0.0477725	0.0678508	0.797155	0.886713	0.794492	0.00465672	0.946272	-6.73808	0.195753	0.886713	0.993811	-6.17989	0.265957	7.6248	0.112644	0.558194	0.998432	-7.0666	0.160918	0.542656	0.999166	0.973568
P00406	0.176441	0.678928	1.43742	0.67445	0.285451	0.59904	1.8283	0.593151	0.956622	0.339723	1.43742	0.975073	1.8283	0.950723	-1.46762	0.973542	0.390886	0.999467	-2.90504	0.830975	-3.29593	0.770409	0.996117	0.999166	0.705832
P13264	1.47974	0.237978	-5.54569	0.223816	4.56905	0.0450891	-9.74488	0.0325546	2.99726	0.0988043	-5.54569	0.616358	-9.74488	0.141117	-4.1286	0.80186	-4.19919	0.793578	1.41709	0.989595	5.61628	0.606468	0.837236	0.507846	0.587292
P13852	0.00939199	0.923761	0.345282	0.922796	1.13318	0.299781	-3.79267	0.287097	0.0891296	0.768366	0.345282	0.999674	-3.79267	0.711187	-4.95164	0.505722	-4.13795	0.651252	-5.29692	0.445535	-1.15897	0.988116	0.996117	0.999166	0.908455
Q68FX0	0.0376348	0.848135	-0.743275	0.846178	2.37069	0.139306	-5.89918	0.123633	0.0564599	0.814599	-0.743275	0.997414	-5.89918	0.41366	-5.35498	0.500783	-5.1559	0.533696	-4.6117	0.624498	0.544202	0.998979	0.996117	0.843719	0.926954
P07339	2.09253	0.163512	-1.88885	0.148021	0.000520926	0.982017	0.0298023	0.981791	1.91344	0.18183	-1.88885	0.470198	0.0298023	0.999996	0.695323	0.951177	1.91865	0.456129	2.58417	0.195741	0.66552	0.956814	0.725452	0.999166	0.676385
A0A0G2K782	0.0453927	0.83344	-0.150888	0.831284	0.00116471	0.973114	-0.0241696	0.972775	0.0513931	0.822958	-0.150888	0.996585	-0.0241696	0.999986	0.0519961	0.999858	0.126718	0.997967	0.202884	0.991811	0.0761657	0.999555	0.996117	0.999166	0.926954
D3ZJK8	0.00409992	0.949582	0.18516	0.948946	0.13761	0.714568	1.07272	0.710668	1.93401	0.179602	0.18516	0.999906	1.07272	0.982582	-4.42941	0.41839	0.88756	0.989974	-4.61457	0.380994	-5.50213	0.226846	0.996117	0.999166	0.675239
A0A0G2JTX2	0.292775	0.594424	-1.43602	0.588447	0.0837271	0.775287	0.767937	0.772309	4.60449	0.0443431	-1.43602	0.948952	0.767937	0.991566	-8.72183	0.00546931	2.20395	0.84003	-7.28582	0.0307619	-9.48977	0.00180786	0.996117	0.999166	0.462689
P51593	0.596781	0.448842	-2.28778	0.439809	0.174933	0.680221	1.23863	0.675765	0.652634	0.428677	-2.28778	0.866902	1.23863	0.975378	-4.43257	0.439422	3.52641	0.632684	-2.14479	0.887457	-5.67121	0.221657	0.996117	0.999166	0.747855
Q6IFT2	0.17643	0.678937	-0.820397	0.674459	0.0112489	0.916591	-0.207154	0.915534	0.43516	0.516993	-0.820397	0.975075	-0.207154	0.999573	-2.84967	0.462505	0.613244	0.989285	-2.02927	0.726503	-2.64252	0.52908	0.996117	0.999166	0.815965
P62907	5.01611	0.0366333	-11.8719	0.0251125	0.382371	0.543316	-3.27779	0.536337	3.2741	0.0854376	-11.8719	0.112759	-3.27779	0.926258	-1.58537	0.990707	8.59416	0.366513	10.2866	0.211174	1.69242	0.988747	0.451009	0.999166	0.587292
P45592	0.000341911	0.985431	-0.0420022	0.985247	0.185289	0.67147	0.977778	0.666867	1.0111	0.326651	-0.0420022	0.999998	0.977778	0.973262	-2.29441	0.74353	1.01978	0.969848	-2.25241	0.754235	-3.27219	0.473945	0.996117	0.999166	0.696373
F1LRV4	26.0269	5.44321e-05	-16.9129	3.36694e-07	1.27696	0.271836	-3.74625	0.258465	25.2592	6.47675e-05	-16.9129	1.47449e-06	-3.74625	0.67092	2.9039	0.817345	13.1667	0.000388552	19.8169	8.79207e-09	6.65016	0.185616	0.0174727	0.983049	0.0103952
A9CMA6	0.371934	0.548819	2.05554	0.541952	3.64962	0.0705262	-6.43898	0.0560819	1.07804	0.311527	2.05554	0.928987	-6.43898	0.223629	-9.33254	0.0287854	-8.49453	0.0568631	-11.3881	0.00384138	-2.89356	0.826199	0.996117	0.610267	0.696373
P39069	0.0538432	0.818864	-0.667472	0.816506	0.10075	0.754222	0.913041	0.750932	0.868441	0.362501	-0.667472	0.995602	0.913041	0.988938	-3.54543	0.606091	1.58051	0.946725	-2.87795	0.749105	-4.45847	0.407644	0.996117	0.999166	0.7234
A0A0G2K9S4	0.0447092	0.834679	0.549677	0.83254	0.0444927	0.835074	0.548344	0.83294	0.156855	0.696263	0.549677	0.996661	0.548344	0.996685	2.55406	0.759468	-0.00133256	1	2.00438	0.867561	2.00571	0.867334	0.996117	0.999166	0.882418
P97621	0.158935	0.694364	1.24168	0.690139	1.31714e-06	0.999096	-0.00357451	0.999084	1.51784	0.232236	1.24168	0.978551	-0.00357451	1	-4.18849	0.534252	-1.24525	0.978372	-5.43017	0.301122	-4.18492	0.535017	0.996117	0.999166	0.696373
D4A6G6	0.299447	0.590284	-0.462958	0.584229	4.31213	0.0509452	1.75682	0.0378416	0.361194	0.554595	-0.462958	0.947324	1.75682	0.160778	0.574801	0.904955	2.21978	0.0432237	1.03776	0.609871	-1.18202	0.501075	0.996117	0.519156	0.833841
Q6P0K8	0.194557	0.663882	-0.328094	0.659151	1.9881	0.173903	1.0488	0.15854	0.325306	0.574789	-0.328094	0.97133	1.0488	0.493017	0.120729	0.998479	1.3769	0.249467	0.448823	0.931027	-0.928073	0.596394	0.996117	0.895726	0.846363
D3ZQD3	0.0184356	0.893354	-0.38332	0.891997	0.128922	0.723315	1.01367	0.719552	1.39094	0.252086	-0.38332	0.999107	1.01367	0.984154	-4.07837	0.471432	1.39699	0.960262	-3.69505	0.557245	-5.09204	0.271496	0.996117	0.999166	0.696373
Q14533	0.104459	0.749898	1.1557	0.746543	0.525281	0.476992	-2.59159	0.468597	0.01608	0.900359	1.1557	0.988338	-2.59159	0.887239	-2.07715	0.937858	-3.74729	0.721148	-3.23285	0.802661	0.514443	0.998939	0.996117	0.999166	0.961782
P69897	0.0600757	0.808874	-0.793694	0.806376	0.095193	0.760867	0.999094	0.757676	1.07182	0.312892	-0.793694	0.994829	0.999094	0.989819	-4.5357	0.498866	1.79279	0.94559	-3.74201	0.654926	-5.53479	0.318783	0.996117	0.999166	0.696373
D3ZLA3	0.0111249	0.91705	-0.323722	0.915999	0.473175	0.499431	-2.11123	0.49153	0.498569	0.488274	-0.323722	0.99958	-2.11123	0.901771	0.629846	0.996944	-1.7875	0.937412	0.953568	0.98961	2.74107	0.808453	0.996117	0.999166	0.795614
Q66HM2	3.38704	0.0805986	0.763993	0.0657108	3.91163	0.061897	0.821028	0.0479529	5.28893	0.0323631	0.763993	0.254392	0.821028	0.196379	0.234884	0.942208	0.0570356	0.999075	-0.529108	0.579166	-0.586144	0.491778	0.559212	0.56567	0.440833
Q6AZ61	0.0233775	0.880012	-0.659261	0.87848	8.48203	0.00861233	-12.5577	0.00358672	2.47755	0.131168	-0.659261	0.998727	-12.5577	0.0189539	-3.61881	0.835725	-11.8984	0.029343	-2.95955	0.902336	8.93884	0.161886	0.996117	0.263291	0.640832
A0A0G2K4H9	0.31257	0.582314	-2.27349	0.576107	0.192397	0.665631	-1.78369	0.660929	1.11349	0.303907	-2.27349	0.944094	-1.78369	0.971783	-10.1256	0.0613033	0.489807	0.999376	-7.85213	0.215023	-8.34194	0.169471	0.996117	0.999166	0.696373
Q99053	4.23545	0.052858	10.6103	0.0395881	0.324448	0.575289	2.93665	0.568947	0.631555	0.436115	10.6103	0.166948	2.93665	0.941133	7.7527	0.435199	-7.67369	0.444499	-2.85764	0.945415	4.81605	0.786488	0.542656	0.999166	0.751118
P85108	1.24596	0.277558	-0.599406	0.264326	3.60189	0.0722435	1.01914	0.0577138	2.83209	0.107945	-0.599406	0.679515	1.01914	0.228827	-0.858286	0.379531	1.61855	0.0138538	-0.25888	0.963086	-1.87743	0.00263548	0.912719	0.610267	0.587292
G3V7S2	4.0146	0.0588433	-6.24881	0.045108	0.624196	0.43876	-2.46398	0.429492	0.72415	0.40486	-6.24881	0.186529	-2.46398	0.85901	-4.95956	0.384093	3.78483	0.618179	1.28926	0.97619	-2.49558	0.854355	0.542656	0.999166	0.737061
P07335	0.00242929	0.961179	0.145774	0.96069	0.144438	0.707914	1.12404	0.703908	1.13905	0.298567	0.145774	0.999957	1.12404	0.981317	-3.19422	0.701789	0.978264	0.987523	-3.33999	0.671397	-4.31825	0.461875	0.996117	0.999166	0.696373
P62198	0.00366808	0.952307	0.09634	0.951706	0.688148	0.416587	1.31956	0.406795	1.32809	0.262734	0.09634	0.99992	1.31956	0.840463	-1.17659	0.881076	1.22322	0.868464	-1.27293	0.854338	-2.49615	0.396332	0.996117	0.999166	0.696373
P0DP31	0.0459001	0.832527	-0.506351	0.830357	0.327677	0.57341	-1.35291	0.56703	0.172394	0.682413	-0.506351	0.996528	-1.35291	0.940322	-0.471477	0.997191	-0.846554	0.984266	0.0348745	0.999999	0.881429	0.982311	0.996117	0.999166	0.87948
Q68FR6	0.0714114	0.792029	-0.806049	0.789293	0.00277483	0.958512	-0.15889	0.95799	0.277832	0.603924	-0.806049	0.993326	-0.15889	0.999948	-3.21339	0.710685	0.647159	0.996513	-2.40734	0.855321	-3.0545	0.742026	0.996117	0.999166	0.861423
P02091	0.265311	0.612141	-0.983992	0.606495	0.253544	0.620092	0.961924	0.614591	0.682809	0.41837	-0.983992	0.955517	0.961924	0.958264	-2.2545	0.639417	1.94592	0.73853	-1.27051	0.910226	-3.21643	0.332298	0.996117	0.999166	0.740195
Q8CFN2	1.2647	0.274079	-3.77876	0.260762	0.403853	0.532311	-2.13534	0.525106	3.47976	0.0768625	-3.77876	0.674302	-2.13534	0.920578	2.95021	0.816284	1.64343	0.961549	6.72897	0.18679	5.08555	0.429279	0.907003	0.999166	0.587292
D4ABN3	1.85491	0.188357	-1.53535	0.173213	0.180883	0.675156	-0.47945	0.670615	2.02354	0.170288	-1.53535	0.523359	-0.47945	0.974168	0.253059	0.996013	1.0559	0.785116	1.78841	0.386292	0.732509	0.91566	0.779432	0.999166	0.670705
P29418	2.58494	0.123558	-4.1981	0.107885	0.14384	0.70849	0.990303	0.704493	0.000717815	0.978891	-4.1981	0.374136	0.990303	0.981429	-3.30673	0.58441	5.1884	0.192812	0.891368	0.986319	-4.29704	0.35294	0.669359	0.999166	0.989364
Q8VHF5	10.836	0.00364426	-14.438	0.000995461	2.11948	0.160955	-6.38539	0.145436	8.19996	0.00960312	-14.438	0.00601367	-6.38539	0.464456	-3.06132	0.897899	8.05262	0.256423	11.3767	0.04675	3.32407	0.873315	0.1567	0.884896	0.280236
P11167	0.0860278	0.772311	-0.495902	0.769289	0.340449	0.566093	0.986511	0.55957	1.63324	0.21589	-0.495902	0.991224	0.986511	0.937093	-2.56513	0.427064	1.48241	0.816909	-2.06923	0.611624	-3.55164	0.152795	0.996117	0.999166	0.691069
D3ZTC4	0.0624374	0.805233	-0.775873	0.802684	0.00343066	0.953874	-0.181868	0.953293	0.691841	0.41536	-0.775873	0.994526	-0.181868	0.999928	-4.61021	0.446744	0.594004	0.99752	-3.83433	0.604603	-4.42834	0.482862	0.996117	0.999166	0.740195
P19804	6.47312	0.0193145	1.94476	0.0109518	1.61042	0.219003	0.970019	0.204432	0.204455	0.656014	1.94476	0.0533163	0.970019	0.582738	2.42599	0.00837535	-0.974746	0.578775	0.481226	0.922572	1.45597	0.225975	0.326313	0.945289	0.875252
P07150	0.000248554	0.987578	-0.0331183	0.987421	0.22371	0.641348	0.993575	0.636227	0.732712	0.402145	-0.0331183	0.999999	0.993575	0.965027	3.50341	0.340843	1.02669	0.961627	3.53653	0.332344	2.50984	0.630136	0.996117	0.999166	0.737061
P21213	3.04869	0.0961456	-5.20975	0.0808021	0.0113979	0.916042	-0.318546	0.914979	1.89281	0.184098	-5.20975	0.299845	-0.318546	0.999565	0.277055	0.999713	4.89121	0.356529	5.48681	0.255088	0.595601	0.997185	0.599276	0.999166	0.676385
P23606	0.0817847	0.777834	0.25636	0.774893	0.619553	0.440442	0.705591	0.431213	0.239829	0.629658	0.25636	0.991852	0.705591	0.860351	0.341111	0.98125	0.449231	0.95882	0.0847514	0.999697	-0.36448	0.9773	0.996117	0.999166	0.872953
Q71TY3	0.899214	0.354311	-2.27985	0.342992	0.158264	0.694975	0.956458	0.69076	0.163288	0.690436	-2.27985	0.778712	0.956458	0.978681	-2.69733	0.675976	3.23631	0.533455	-0.417481	0.998141	-3.65379	0.42555	0.955746	0.999166	0.882418
ENSEMBL:ENSBTAP00000007350	3.65051	0.0704948	-5.71115	0.0560522	0.00475563	0.945705	0.206135	0.945021	0.987916	0.332126	-5.71115	0.223505	0.206135	0.999882	-1.30334	0.972259	5.91729	0.195548	4.40781	0.452919	-1.50948	0.957924	0.559212	0.999166	0.699098
Q6IE66	0.825141	0.374498	3.62872	0.363681	2.46589	0.132028	-6.273	0.116342	0.000375045	0.984741	3.62872	0.800396	-6.273	0.395658	-2.75369	0.901218	-9.90172	0.0635566	-6.38241	0.379877	3.51931	0.814741	0.966756	0.839231	0.989364
Q68FQ0	0.00486413	0.945091	-0.307014	0.944398	0.264184	0.612893	2.26261	0.60726	0.00050494	0.982295	-0.307014	0.999878	2.26261	0.955782	2.09548	0.964386	2.56962	0.937018	2.4025	0.947712	-0.167123	0.99998	0.996117	0.999166	0.989364
Q9JKE3	0.0350259	0.853427	-0.62929	0.851541	0.181635	0.674524	-1.43303	0.669972	0.414875	0.526824	-0.62929	0.997676	-1.43303	0.974014	-5.1252	0.422875	-0.80374	0.995198	-4.49591	0.539194	-3.69217	0.69072	0.996117	0.999166	0.824929
D3ZHS5	0.0333109	0.857018	0.867405	0.85518	0.000910537	0.976226	-0.143409	0.975927	2.07379e-05	0.996412	0.867405	0.997843	-0.143409	0.99999	0.693388	0.998893	-1.01081	0.996602	-0.174017	0.999982	0.836798	0.998062	0.996117	0.999166	0.996412
B1VKB4	0.0076112	0.931347	-0.137505	0.930479	0.695454	0.414165	1.31439	0.404316	2.80943	0.109275	-0.137505	0.999762	1.31439	0.838337	-2.55918	0.365166	1.4519	0.79353	-2.42168	0.415604	-3.87358	0.0668717	0.996117	0.999166	0.587748
A0A0G2JVW5	0.16209	0.69151	-0.414395	0.687239	0.260601	0.615296	0.52544	0.609708	0.150095	0.702537	-0.414395	0.977934	0.52544	0.956622	0.674986	0.913552	0.939836	0.797867	1.08938	0.71488	0.149546	0.998907	0.996117	0.999166	0.886108
A0A0G2K6U1	0.926583	0.347247	-0.472842	0.335752	3.01477	0.0978894	0.852906	0.082509	0.411636	0.528425	-0.472842	0.770724	0.852906	0.304759	-0.0656389	0.999149	1.32575	0.0351094	0.407203	0.840742	-0.918545	0.241048	0.955746	0.717132	0.825424
A0A0H2UHM5	7.88814	0.0108491	-9.00939	0.004976	0.0111655	0.916899	0.338959	0.915847	1.28548	0.270291	-9.00939	0.0255002	0.338959	0.999578	-3.52697	0.689845	9.34835	0.0187915	5.48242	0.318831	-3.86593	0.623541	0.258312	0.999166	0.696373
Q9EQX9	0.0933707	0.763093	-1.18658	0.759935	0.00553132	0.941453	-0.288805	0.940714	0.128653	0.723592	-1.18658	0.990104	-0.288805	0.999853	-3.44515	0.811539	0.897772	0.995649	-2.25857	0.937642	-3.15634	0.848453	0.996117	0.999166	0.893611
A0A5H1ZRV3	0.829159	0.37336	-0.725814	0.362516	0.220747	0.643554	0.374502	0.638471	0.0393251	0.844808	-0.725814	0.79921	0.374502	0.965683	-0.127772	0.998535	1.10032	0.511665	0.598042	0.87658	-0.502274	0.92238	0.966756	0.999166	0.93835
D3ZZ65	8.7724	0.00770983	-9.856	0.00305823	0.0078104	0.930456	0.294088	0.929577	0.77066	0.390437	-9.856	0.0163621	0.294088	0.999753	-5.4306	0.360585	10.1501	0.0120537	4.4254	0.543795	-5.72469	0.313061	0.258312	0.999166	0.734523
P62260	0.0768207	0.784498	-0.289707	0.781653	0.207277	0.653814	-0.475878	0.64891	1.34047	0.260591	-0.289707	0.992569	-0.475878	0.96862	0.945864	0.802229	-0.186171	0.997995	1.23557	0.638201	1.42174	0.52448	0.996117	0.999166	0.696373
P07340	3.68891	0.0691478	-0.90271	0.0547753	2.24089	0.15002	0.703573	0.134404	1.45061	0.242491	-0.90271	0.21921	0.703573	0.439318	-0.999689	0.144268	1.60628	0.00359492	-0.0969787	0.996895	-1.70326	0.00174814	0.559212	0.87557	0.696373
Q6IFV0	0.0414966	0.840641	-0.971763	0.838582	0.265444	0.612052	-2.45777	0.606404	0.154708	0.698237	-0.971763	0.997011	-2.45777	0.955486	-0.77599	0.998469	-1.486	0.98953	0.195773	0.999975	1.68178	0.984975	0.996117	0.999166	0.882418
G3V6S0	0.0820908	0.777431	-0.602611	0.774484	0.00166614	0.967845	0.0858509	0.967441	0.543353	0.469606	-0.602611	0.991807	0.0858509	0.999976	-2.70929	0.570489	0.688462	0.987897	-2.10668	0.748442	-2.79514	0.544387	0.996117	0.999166	0.781943
P62909	0.00127582	0.971861	0.114629	0.971507	0.0718351	0.791428	-0.860138	0.788683	0.161984	0.691606	0.114629	0.999984	-0.860138	0.993268	-2.57214	0.85376	-0.974767	0.990276	-2.68677	0.836743	-1.712	0.950932	0.996117	0.999166	0.882418
P68871	0.0604381	0.80831	0.775855	0.805805	0.00931536	0.924071	-0.304597	0.923111	0.100864	0.754088	0.775855	0.994783	-0.304597	0.999678	-0.94619	0.99064	-1.08045	0.986204	-1.72205	0.947741	-0.641593	0.997028	0.996117	0.999166	0.907838
P32551	7.73342	0.0115336	-8.71094	0.00542081	0.0648692	0.80156	0.797808	0.798959	1.28121	0.271063	-8.71094	0.0277351	0.797808	0.994208	-2.89889	0.791219	9.50875	0.0129302	5.81205	0.247557	-3.6967	0.63942	0.258312	0.999166	0.696373
D4A5U3	0.0640925	0.802725	-1.22229	0.800141	4.47148	0.0472175	-10.2093	0.0344651	1.89033	0.184373	-1.22229	0.99431	-10.2093	0.148369	-2.04399	0.974505	-8.98702	0.244814	-0.821701	0.998248	8.16532	0.328257	0.996117	0.517684	0.676385
Q01621	3.49041	0.0764465	-6.0828	0.0617253	0.0992661	0.755976	1.02581	0.752712	0.0505207	0.82444	-6.0828	0.241834	1.02581	0.989176	-4.02205	0.604298	7.10861	0.127794	2.06075	0.921441	-5.04786	0.407372	0.559212	0.999166	0.926954
A9UMV9	0.000404352	0.984156	0.0157443	0.983957	2.93623	0.102071	1.34165	0.0866125	3.07128	0.0950048	0.0157443	0.999997	1.34165	0.316563	-0.583127	0.878927	1.32591	0.327058	-0.598872	0.870269	-1.92478	0.0665096	0.996117	0.727922	0.587292
P50554	0.689491	0.41614	4.3226	0.406338	0.00588309	0.939623	0.399285	0.938861	2.13943	0.159094	4.3226	0.840072	0.399285	0.999838	-6.04634	0.651213	-3.92331	0.875136	-10.3689	0.190906	-6.44563	0.602469	0.996117	0.999166	0.667072
P68370	0.0243384	0.877591	-0.087508	0.876027	1.44769	0.242948	0.674901	0.228898	2.94423	0.101636	-0.087508	0.998649	0.674901	0.624797	-0.773747	0.512263	0.762409	0.525099	-0.686239	0.611901	-1.44865	0.0483495	0.996117	0.945289	0.587292
P22629	0.026734	0.871762	-0.117799	0.870121	0.887954	0.357276	0.678896	0.346032	2.29709	0.145263	-0.117799	0.998446	0.678896	0.782004	-0.983132	0.521685	0.796695	0.68594	-0.865334	0.626128	-1.66203	0.0964347	0.996117	0.999166	0.667072
P13233	3.31533	0.0836331	-1.2986	0.0686367	0.0870539	0.770997	-0.21043	0.767956	0.0235704	0.879521	-1.2986	0.263455	-0.21043	0.99107	-1.35418	0.228545	1.08817	0.421917	-0.0555796	0.99983	-1.14375	0.376479	0.559212	0.999166	0.95734
Q3T1J1	0.0622673	0.805493	0.929322	0.802948	4.25863	0.0522712	-7.68549	0.0390514	0.0999906	0.755117	0.929322	0.994548	-7.68549	0.165179	-5.09072	0.520207	-8.61481	0.0950712	-6.02004	0.369252	2.59477	0.898378	0.996117	0.524345	0.907838
P13647	0.000211817	0.988532	0.013488	0.988388	0.017215	0.896923	0.121597	0.895612	0.173264	0.68166	0.013488	0.999999	0.121597	0.999194	-0.410469	0.97099	0.108109	0.999433	-0.423957	0.96819	-0.532065	0.939837	0.996117	0.999166	0.87948
P60203	0.141847	0.710418	0.753071	0.706452	0.300163	0.589843	-1.09548	0.58378	1.79727	0.195073	0.753071	0.9818	-1.09548	0.947149	-4.13336	0.163959	-1.84855	0.791733	-4.88643	0.0689021	-3.03788	0.425794	0.996117	0.999166	0.688115
Q8R2H0	0.166081	0.687947	-0.331422	0.683618	4.31662	0.0508357	1.68963	0.0377419	1.48114	0.237762	-0.331422	0.977148	1.68963	0.160293	-0.0414868	0.999952	2.02105	0.0620385	0.289935	0.984478	-1.73112	0.143863	0.996117	0.519156	0.696373
P19013	0.53408	0.473372	1.80357	0.464897	0.0132887	0.909375	0.284493	0.908226	0.465577	0.502856	1.80357	0.88476	0.284493	0.999453	-0.293384	0.9994	-1.51908	0.927172	-2.09696	0.830598	-0.577877	0.995482	0.996117	0.999166	0.807083
P62246	0.136668	0.715502	0.271958	0.711616	1.47531	0.238656	0.893532	0.22451	3.42066	0.07922	0.271958	0.982755	0.893532	0.617516	-0.758658	0.731063	0.621574	0.832946	-1.03062	0.498664	-1.65219	0.110928	0.996117	0.945289	0.587292
A0A0G2JXT8	0.0292101	0.866012	0.669725	0.864295	0.00411824	0.949469	0.25147	0.948832	0.091479	0.765428	0.669725	0.998226	0.25147	0.999905	2.59732	0.911038	-0.418255	0.999565	1.92759	0.960921	2.34585	0.932502	0.996117	0.999166	0.908455
P62919	1.40312	0.250088	-1.2675	0.236202	0.0415399	0.840559	-0.21809	0.838499	0.000211178	0.98855	-1.2675	0.636647	-0.21809	0.997006	-1.4636	0.519647	1.04941	0.760464	-0.196099	0.997817	-1.24551	0.649639	0.867875	0.999166	0.991639
A0A0G2JT63	0.106645	0.747389	1.02761	0.743996	0.125283	0.727078	1.11379	0.723374	1.8068	0.193942	1.02761	0.98798	1.11379	0.9848	-3.84036	0.613827	0.0861804	0.999993	-4.86798	0.409344	-4.95416	0.393329	0.996117	0.999166	0.688115
P62268	0.187429	0.669698	-0.762084	0.665065	0.560331	0.46284	1.31767	0.454127	1.89636	0.183705	-0.762084	0.972819	1.31767	0.877319	-2.87257	0.360578	2.07976	0.638578	-2.11049	0.627502	-4.19024	0.0807201	0.996117	0.999166	0.676385
P61265	0.00179744	0.966603	0.132117	0.966183	0.262743	0.613857	-1.59734	0.608242	0.471008	0.500404	0.132117	0.999973	-1.59734	0.95612	-4.48978	0.473782	-1.72946	0.945223	-4.6219	0.447705	-2.89244	0.789746	0.996117	0.999166	0.807083
G3V870	0.324226	0.575419	-1.95361	0.569079	0.0532016	0.819926	0.791364	0.817583	1.12632	0.301209	-1.95361	0.941188	0.791364	0.995679	-6.31169	0.254826	2.74497	0.854416	-4.35808	0.581963	-7.10305	0.162854	0.996117	0.999166	0.696373
Q9JLT5	0.0203677	0.887943	-0.406152	0.886515	0.0164036	0.899367	0.364491	0.898088	1.12401	0.301693	-0.406152	0.998964	0.364491	0.99925	-4.30861	0.429032	0.770643	0.993061	-3.90246	0.517445	-4.6731	0.354922	0.996117	0.999166	0.696373
D4A8U7	3.37086	0.0812721	5.79473	0.0663593	4.62831	0.0438498	6.79007	0.0314486	5.84095	0.0253353	5.79473	0.256416	6.79007	0.137331	1.79732	0.941174	0.995338	0.989146	-3.99741	0.584339	-4.99275	0.388991	0.559212	0.507846	0.406632
B2RZD6	0.438524	0.515395	0.698517	0.507836	0.828862	0.373444	0.960332	0.362602	0.224603	0.640687	0.698517	0.911256	0.960332	0.799301	0.951875	0.80356	0.261815	0.994633	0.253358	0.995129	-0.00845661	1	0.996117	0.999166	0.875252
F1LNF0	0.267574	0.610638	-1.9734	0.604964	0.21553	0.647481	-1.77112	0.642467	0.0135025	0.908653	-1.9734	0.954984	-1.77112	0.966828	-4.37145	0.661026	0.202283	0.999947	-2.39804	0.922896	-2.60033	0.904134	0.996117	0.999166	0.96617
F1LQJ4	0.0067392	0.935389	0.298168	0.934573	11.0208	0.00341775	-12.0577	0.000900956	6.26135	0.0211309	0.298168	0.999802	-12.0577	0.0053365	1.09354	0.990524	-12.3558	0.00360183	0.795372	0.996295	13.1512	0.00172794	0.996117	0.168784	0.399001
D3ZXH7	1.71825	0.204771	-0.599116	0.189918	3.89699	0.0623459	0.902262	0.0483727	7.78387	0.0113052	-0.599116	0.555981	0.902262	0.197864	-1.50021	0.00550537	1.50138	0.00568918	-0.901091	0.19875	-2.40247	5.71281e-07	0.796575	0.56567	0.300303
D3ZHK4	1.0756	0.312061	-7.05144	0.299684	0.656232	0.427427	-5.50783	0.417893	0.65502	0.427848	-7.05144	0.72761	-5.50783	0.84974	-4.77721	0.896087	1.5436	0.995877	2.27422	0.987108	0.730618	0.999556	0.937741	0.999166	0.747855
P06761	2.23784	0.150283	-1.42733	0.134669	0.114677	0.738411	0.323107	0.734881	2.58137	0.123801	-1.42733	0.439937	0.323107	0.986636	1.06373	0.680353	1.75043	0.257007	2.49106	0.0448777	0.740623	0.865253	0.725425	0.999166	0.631056
Q5XIF4	0.398093	0.53522	-3.78002	0.528076	2.84777	0.107036	10.1101	0.0915009	0.0531216	0.820059	-3.78002	0.922108	10.1101	0.330215	4.37726	0.88483	13.8901	0.0937632	8.15728	0.523602	-5.73279	0.773913	0.996117	0.738892	0.926954
Q66HF1	0.386155	0.541346	-2.08945	0.534327	0.149851	0.702766	-1.30161	0.698678	0.399693	0.534409	-2.08945	0.925262	-1.30161	0.980297	-6.39735	0.226753	0.787841	0.995474	-4.3079	0.574943	-5.09574	0.428138	0.996117	0.999166	0.827728
F1M7Y3	0.553383	0.465589	-3.31926	0.456939	0.103672	0.750808	-1.43668	0.747467	0.0164355	0.89927	-3.31926	0.879295	-1.43668	0.988466	-3.94696	0.812885	1.88258	0.974754	-0.627703	0.999007	-2.51028	0.943115	0.996117	0.999166	0.961782
G3V7Y3	0.146702	0.705747	-2.08627	0.701707	0.572491	0.458092	-4.12131	0.449271	0.0640416	0.802801	-2.08627	0.980892	-4.12131	0.873853	-8.15697	0.438972	-2.03505	0.982218	-6.0707	0.680566	-4.03565	0.880552	0.996117	0.999166	0.926954
P47942	0.117248	0.735611	-0.358381	0.732039	0.560393	0.462815	0.783501	0.454102	2.42071	0.135424	-0.358381	0.986198	0.783501	0.877303	-1.8778	0.276088	1.14188	0.695049	-1.51942	0.466993	-2.6613	0.0534962	0.996117	0.999166	0.6537
B5DEL9	0.238352	0.630709	0.371925	0.625399	0.36528	0.552384	0.460426	0.545588	0.0591596	0.810306	0.371925	0.961745	0.460426	0.930716	0.570307	0.87729	0.0885001	0.99944	0.198382	0.993816	0.109881	0.998931	0.996117	0.999166	0.926954
P61626	6.72099	0.0174074	-2.14497	0.00952845	1.15459	0.295383	0.889036	0.28259	0.00565606	0.940797	-2.14497	0.0467255	0.889036	0.705106	-1.16794	0.491996	3.03401	0.00133842	0.977035	0.638962	-2.05697	0.0618536	0.319301	0.999166	0.971048
P62483	1.1961	0.2871	3.53533	0.274102	0.215615	0.647416	1.50102	0.642402	2.60581	0.12214	3.53533	0.693426	1.50102	0.96681	-2.34325	0.887189	-2.03431	0.922652	-5.87858	0.264444	-3.84426	0.63366	0.920514	0.999166	0.631056
A0A0G2JT64	2.54226	0.126518	-8.3522	0.110836	0.0182957	0.893757	0.708542	0.892405	0.932525	0.34574	-8.3522	0.381744	0.708542	0.999117	-0.489867	0.999707	9.06074	0.308142	7.86233	0.436888	-1.19841	0.995783	0.669359	0.999166	0.706373
G3V9A5	1.34024	0.260631	-2.0372	0.246992	0.15936	0.693977	0.702478	0.689747	0.556061	0.464526	-2.0372	0.653601	0.702478	0.978468	-3.19048	0.267053	2.73968	0.40352	-1.15327	0.913696	-3.89296	0.119921	0.876046	0.999166	0.781943
P81155	0.119966	0.732689	-1.08048	0.729071	0.00426413	0.948583	-0.203705	0.947935	0.407667	0.5304	-1.08048	0.985729	-0.203705	0.9999	-4.10097	0.553551	0.876771	0.992257	-3.02049	0.767537	-3.89726	0.59536	0.996117	0.999166	0.826497
A0A140UHY3	0.00196475	0.965085	-0.142232	0.964645	0.0145613	0.905156	0.387209	0.903952	1.16683	0.292909	-0.142232	0.999969	0.387209	0.999372	-4.65692	0.467294	0.529442	0.998403	-4.51468	0.494914	-5.04412	0.394738	0.996117	0.999166	0.696373
P09211	0.284878	0.599404	1.09715	0.593521	1.77556	0.197679	2.73907	0.182695	2.18154e-05	0.99632	1.09715	0.950861	2.73907	0.542093	3.82264	0.24565	1.64192	0.855021	2.72549	0.546325	1.08357	0.952541	0.996117	0.924896	0.996412
Q06830	2.03354	0.169285	-1.67975	0.153861	0.0177617	0.895309	0.156986	0.893978	1.19761	0.286805	-1.67975	0.482968	0.156986	0.999155	0.300252	0.994194	1.83674	0.402108	1.98	0.333779	0.143266	0.999357	0.734329	0.999166	0.696373
Q04695	0.564481	0.46121	0.770337	0.45246	0.00614299	0.938307	0.0803611	0.937528	0.156594	0.696501	0.770337	0.876138	0.0803611	0.999827	1.4245	0.506024	-0.689976	0.907353	0.654159	0.919725	1.34413	0.555883	0.996117	0.999166	0.882418
Q6NT88	0.00482274	0.945324	0.150805	0.944635	0.0790692	0.781451	0.610621	0.778563	2.10743	0.162092	0.150805	0.99988	0.610621	0.992247	-3.69677	0.322377	0.459816	0.996647	-3.84758	0.286935	-4.3074	0.194016	0.996117	0.999166	0.667072
P13645	0.553911	0.46538	-0.318503	0.456724	0.0808627	0.779055	-0.121694	0.776132	0.172246	0.682542	-0.318503	0.879145	-0.121694	0.991987	-0.189018	0.971219	0.196809	0.967707	0.129485	0.990385	-0.067324	0.998614	0.996117	0.999166	0.87948
Q3SY84	0.222242	0.642439	0.752554	0.637337	0.786638	0.38566	1.41583	0.375119	2.73056	0.114058	0.752554	0.965352	1.41583	0.811674	-1.5621	0.761696	0.663277	0.97584	-2.31465	0.468092	-2.97793	0.24304	0.996117	0.999166	0.600206
W8CC80	0.382204	0.543403	-3.48775	0.536426	4.42022	0.0483817	-11.8609	0.0355156	0.723184	0.405168	-3.48775	0.9263	-11.8609	0.152292	-8.56389	0.426587	-8.37319	0.447049	-5.07614	0.804947	3.29705	0.936814	0.996117	0.517684	0.737061
Q62950	0.137515	0.714662	-1.13172	0.710764	0.0714849	0.791925	0.815963	0.789187	1.27891	0.271481	-1.13172	0.9826	0.815963	0.993316	-5.19663	0.322116	1.94768	0.919661	-4.06491	0.542468	-6.01259	0.19943	0.996117	0.999166	0.696373
P62845	3.50244	0.0759798	-1.14623	0.0612787	0.0999858	0.755123	0.193667	0.751847	0.110665	0.74285	-1.14623	0.240312	0.193667	0.989061	-0.664422	0.698853	1.3399	0.126791	0.48181	0.860556	-0.858089	0.498672	0.559212	0.999166	0.902441
D4AA63	7.92565	0.0106901	2.91699	0.00487388	3.17783	0.0898313	1.84707	0.0746439	15.4122	0.000836694	2.91699	0.0251889	1.84707	0.281744	-0.988554	0.775488	-1.06992	0.730282	-3.90554	0.00094341	-2.83562	0.0316162	0.258312	0.703314	0.0671447
Q5PQL7	0.419798	0.524407	2.17654	0.517038	0.199275	0.660102	-1.49959	0.655306	1.56666	0.225134	2.17654	0.916315	-1.49959	0.970332	-5.26939	0.396668	-3.67614	0.693024	-7.44593	0.118686	-3.7698	0.675797	0.996117	0.999166	0.691069
G3V6W6	3.94629	0.0608492	8.43945	0.0469747	3.04878	0.0961414	7.41792	0.080798	4.02678	0.0584937	8.43945	0.19306	7.41792	0.299856	3.8011	0.807602	-1.02153	0.995113	-4.63835	0.694563	-3.61682	0.829777	0.542656	0.717132	0.514424
P84092	7.87106	0.0109224	-1.25816	0.00502321	6.37611	0.0201239	1.13239	0.0115667	2.22578	0.151331	-1.25816	0.0259495	1.13239	0.0560506	-1.07195	0.0787575	2.39055	9.03778e-07	0.18621	0.975886	-2.20434	4.23839e-06	0.258312	0.367957	0.667072
P08461	0.450165	0.509932	-2.95916	0.502257	1.6425	0.214643	-5.65243	0.199983	1.24382	0.277958	-2.95916	0.908088	-5.65243	0.574669	-1.65531	0.981983	-2.69327	0.928735	1.30385	0.991018	3.99712	0.801496	0.996117	0.945289	0.696373
G3V6P7	1.04414	0.319063	-0.914579	0.306862	0.504312	0.48581	-0.635612	0.477612	2.84124	0.107413	-0.914579	0.736644	-0.635612	0.893123	0.583403	0.91495	0.278966	0.989512	1.49798	0.337662	1.21902	0.523372	0.938413	0.999166	0.587292
P63102	1.05348	0.316962	-1.08019	0.304708	0.246804	0.624751	-0.522835	0.619335	1.28911	0.269636	-1.08019	0.733962	-0.522835	0.959817	0.0868246	0.999799	0.557357	0.951918	1.16702	0.684051	0.609659	0.938327	0.937741	0.999166	0.696373
Q99PS2	1.27421	0.272337	-4.868	0.258978	0.340706	0.565947	-2.51721	0.559422	0.80318	0.380805	-4.868	0.671692	-2.51721	0.937027	-1.91944	0.97058	2.35079	0.947888	2.94855	0.903342	0.597768	0.99905	0.905908	0.999166	0.729782
Q9JLJ3	0.177022	0.678432	-1.902	0.673945	0.163877	0.689908	-1.83003	0.685611	0.0209843	0.886272	-1.902	0.974955	-1.83003	0.977583	-4.65813	0.731578	0.071975	0.999999	-2.75613	0.929044	-2.8281	0.923886	0.996117	0.999166	0.95734
D3ZFY8	0.0130886	0.910057	0.336247	0.908916	0.852751	0.366783	2.71408	0.355775	1.02883	0.322547	0.336247	0.999465	2.71408	0.792307	-1.16566	0.978869	2.37784	0.850228	-1.50191	0.956497	-3.87974	0.550059	0.996117	0.999166	0.696373
D3ZHY9	6.56839	0.0185551	-9.26465	0.0103806	0.0012214	0.972467	0.126337	0.972121	0.835381	0.371609	-9.26465	0.0507365	0.126337	0.999985	-4.46573	0.604287	9.39098	0.0465962	4.79892	0.545303	-4.59207	0.581901	0.321956	0.999166	0.7234
P47875	0.00884397	0.926011	-0.285967	0.925075	0.0206289	0.887232	0.436747	0.885794	2.20475	0.153178	-0.285967	0.999702	0.436747	0.998944	-6.23459	0.169663	0.722714	0.995279	-5.94862	0.204767	-6.67134	0.124694	0.996117	0.999166	0.667072
Q6QIX3	0.100557	0.754449	-0.860626	0.751163	0.129963	0.722249	-0.978408	0.71847	0.430252	0.519341	-0.860626	0.988969	-0.978408	0.983968	-4.35663	0.375585	-0.117781	0.999971	-3.496	0.570494	-3.37822	0.598295	0.996117	0.999166	0.815965
G3V7L6	0.0730959	0.789652	-0.841878	0.786881	0.074699	0.787416	0.851059	0.784614	0.854121	0.366406	-0.841878	0.993093	0.851059	0.992869	-4.06066	0.560319	1.69294	0.948269	-3.21878	0.729637	-4.91172	0.39158	0.996117	0.999166	0.7234
P31596	1.72957	0.203346	-0.600352	0.188466	2.39494	0.137407	0.706455	0.121728	4.14827	0.0551332	-0.600352	0.553227	0.706455	0.409032	-1.20878	0.0403122	1.30681	0.0220659	-0.608424	0.541931	-1.91523	0.000130826	0.796024	0.843719	0.505929
P05197	1.97914	0.17483	-1.71164	0.159481	0.094298	0.761957	-0.373615	0.758783	1.11392	0.303815	-1.71164	0.495032	-0.373615	0.989959	-0.269255	0.996178	1.33802	0.689684	1.44238	0.636028	0.10436	0.999774	0.748274	0.999166	0.696373
P54313	0.0806083	0.779393	-0.952697	0.776475	0.0823845	0.777044	-0.963136	0.774092	0.171048	0.683583	-0.952697	0.992024	-0.963136	0.991764	-3.87846	0.654773	-0.0104389	1	-2.92577	0.819401	-2.91533	0.820991	0.996117	0.999166	0.87948
A0A096MJA0	0.00482133	0.945332	0.309826	0.944643	0.330739	0.571638	2.56612	0.565224	0.0787123	0.781932	0.309826	0.99988	2.56612	0.939552	1.10555	0.994661	2.25629	0.957764	0.795722	0.997987	-1.46057	0.987897	0.996117	0.999166	0.919414
G3V912	0.208659	0.652743	-0.84157	0.64782	0.179379	0.676427	0.780293	0.671907	1.56375	0.22555	-0.84157	0.968321	0.780293	0.974475	-3.31942	0.272553	1.62186	0.815091	-2.47785	0.534149	-4.09971	0.11645	0.996117	0.999166	0.691069
M0R5J4	0.764434	0.392323	-1.83012	0.381944	4.78158e-05	0.994551	0.0144742	0.994483	0.0584389	0.811442	-1.83012	0.818172	0.0144742	1	-1.10004	0.952943	1.84459	0.814615	0.730083	0.985436	-1.11451	0.951192	0.974029	0.999166	0.926954
Q9Z0W5	1.73436	0.202746	-5.30154	0.187855	2.13453	0.159548	-5.88144	0.144014	2.8898	0.104642	-5.30154	0.552009	-5.88144	0.461282	-1.50507	0.982183	-0.579901	0.998935	3.79647	0.781585	4.37637	0.697422	0.796024	0.884896	0.587292
P02538	1.78515	0.196523	1.04274	0.181518	0.00820555	0.928724	0.0706957	0.927823	0.00342321	0.953924	1.04274	0.539817	0.0706957	0.999734	1.04886	0.534805	-0.972046	0.597792	0.00611973	1	0.978166	0.592779	0.783649	0.999166	0.977121
G3V908	0.109274	0.74441	1.49524	0.740972	1.49926	0.235013	5.5385	0.220785	0.0268432	0.871502	1.49524	0.987545	5.5385	0.611263	8.0818	0.279588	4.04325	0.808046	6.58655	0.464281	2.5433	0.943205	0.996117	0.945289	0.95734
P85515	1.5619	0.225814	-5.49145	0.211387	0.00107898	0.974122	-0.144333	0.973796	0.0836482	0.77539	-5.49145	0.595066	-0.144333	0.999987	-3.83855	0.818549	5.34711	0.616062	1.65289	0.981864	-3.69422	0.835013	0.833176	0.999166	0.915074
D3ZVA5	0.112066	0.74129	-1.33852	0.737804	6.47844	0.0192712	-10.1771	0.0109191	1.67648	0.210142	-1.33852	0.987077	-10.1771	0.0531231	-4.19406	0.720554	-8.83858	0.120295	-2.85554	0.891523	5.98304	0.439697	0.996117	0.367957	0.691069
P11505-1	0.422404	0.523136	-1.79111	0.51574	0.000213285	0.988493	-0.0402475	0.988348	0.512937	0.48215	-1.79111	0.915613	-0.0402475	0.999999	-4.62266	0.335687	1.75087	0.920637	-2.83154	0.733334	-4.58241	0.343585	0.996117	0.999166	0.789644
P68511	3.80906	0.0651216	-8.52872	0.0509759	0.620333	0.440159	3.44181	0.430923	0.248456	0.623602	-8.52872	0.20653	3.44181	0.860127	-2.00646	0.967854	11.9705	0.0313711	6.52226	0.441996	-5.44827	0.597012	0.557441	0.999166	0.872953
Q5XI34	3.43424	0.0786711	-9.0081	0.063858	0.385452	0.541711	-3.01789	0.5347	1.36719	0.256043	-9.0081	0.248593	-3.01789	0.925446	-3.98801	0.84484	5.99021	0.606222	5.02009	0.730202	-0.970123	0.997187	0.559212	0.999166	0.696373
Q09073	0.99435	0.330594	-0.638179	0.318682	0.36617	0.551904	-0.38727	0.545099	0.00935897	0.923894	-0.638179	0.751023	-0.38727	0.930486	-0.93789	0.458516	0.250909	0.979561	-0.299711	0.965999	-0.550619	0.825261	0.938413	0.999166	0.969463
P85973	2.09914	0.16288	-6.19666	0.147382	0.29422	0.593522	-2.31992	0.587529	0.781691	0.38713	-6.19666	0.4688	-2.31992	0.948599	-3.16885	0.880552	3.87674	0.801422	3.0278	0.893998	-0.848935	0.997232	0.725452	0.999166	0.734474
Q6IRH6	0.285103	0.599261	-0.350514	0.593376	0.0337426	0.856105	0.120585	0.854255	0.0137739	0.907744	-0.350514	0.950806	0.120585	0.997802	-0.120974	0.997781	0.4711	0.890125	0.22954	0.985329	-0.241559	0.982985	0.996117	0.999166	0.96617
Q812E9	0.0937973	0.76257	-0.498336	0.759404	0.00893347	0.925639	0.153793	0.924698	0.84033	0.370225	-0.498336	0.990037	0.153793	0.999698	-2.45398	0.432539	0.652129	0.978221	-1.95565	0.625626	-2.60777	0.377001	0.996117	0.999166	0.7234
A0JPJ7	0.269879	0.609115	-2.45848	0.603413	2.05625	0.167033	6.7861	0.151582	0.188757	0.668605	-2.45848	0.95444	6.7861	0.478031	7.23531	0.420114	9.24458	0.205948	9.69379	0.17051	0.449212	0.999694	0.996117	0.887798	0.877738
Q63429	0.943447	0.342994	-0.426332	0.331393	0.524565	0.477289	0.317899	0.468901	1.04166	0.319622	-0.426332	0.765807	0.317899	0.887442	-0.741964	0.328697	0.74423	0.325969	-0.315633	0.889535	-1.05986	0.0741488	0.953257	0.999166	0.696373
Q4V898	4.16755	0.0546204	-1.00627	0.0412053	6.89966	0.0161637	1.29476	0.00862123	0.635534	0.434695	-1.00627	0.172931	1.29476	0.042568	-0.267238	0.948669	2.30103	1.57342e-05	0.739034	0.437872	-1.562	0.00835125	0.542656	0.367957	0.751118
P34058	0.334079	0.569718	-0.443342	0.563267	3.12192	0.0925037	-1.35527	0.0772458	1.09268	0.308348	-0.443342	0.938708	-1.35527	0.289429	-0.664706	0.822113	-0.911926	0.6339	-0.221364	0.991631	0.690562	0.804666	0.996117	0.715511	0.696373
P04040	0.000269441	0.987066	0.0111072	0.986904	0.255097	0.619029	0.341764	0.613509	0.715704	0.407565	0.0111072	0.999998	0.341764	0.957904	-0.456701	0.906621	0.330657	0.961647	-0.467808	0.90045	-0.798465	0.63951	0.996117	0.999166	0.737061
A0A0G2KB28	3.76177	0.0666733	-2.59777	0.052437	0.176157	0.679171	0.562154	0.674697	1.10963	0.304723	-2.59777	0.211498	0.562154	0.97513	-0.0403131	0.99999	3.15993	0.0848046	2.55746	0.223973	-0.602467	0.969682	0.559212	0.999166	0.696373
Q0VBK2	0.0754805	0.786336	0.564776	0.783518	0.0847338	0.773979	0.598394	0.770982	0.847203	0.368314	0.564776	0.992759	0.598394	0.991417	-1.51272	0.882662	0.0336179	0.999998	-2.07749	0.743223	-2.11111	0.733621	0.996117	0.999166	0.7234
Q5FWU3	0.00308453	0.956261	-0.156636	0.955709	0.0945793	0.761614	0.867351	0.758434	2.84481	0.107206	-0.156636	0.999939	0.867351	0.989916	-6.01656	0.142546	1.02399	0.983634	-5.85992	0.160282	-6.88391	0.069568	0.996117	0.999166	0.587292
Q6P743	0.41093	0.528776	2.0359	0.521498	0.424457	0.522138	2.06914	0.514721	0.792249	0.384003	2.0359	0.91869	2.06914	0.915059	0.107263	0.999986	0.0332368	1	-1.92864	0.929811	-1.96188	0.926462	0.996117	0.999166	0.73372
Q05764	7.90597	0.0107732	-11.7024	0.00492718	0.501635	0.486956	2.94776	0.478782	1.71298	0.20544	-11.7024	0.0254005	2.94776	0.893871	-1.05114	0.99435	14.6502	0.00263959	10.6513	0.0507915	-3.99891	0.771713	0.258312	0.999166	0.691069
D3ZRJ5	0.0314103	0.861111	-0.623163	0.859328	0.00277038	0.958545	0.18507	0.958023	0.134116	0.718047	-0.623163	0.998024	0.18507	0.999948	-2.25914	0.918187	0.808232	0.995723	-1.63598	0.96662	-2.44421	0.898993	0.996117	0.999166	0.891295
Q5XFV6	0.00830966	0.928274	-0.275989	0.927368	0.0331731	0.85731	0.551433	0.855477	1.08613	0.309764	-0.275989	0.999729	0.551433	0.997857	-4.18683	0.510091	0.827422	0.99287	-3.91084	0.568192	-4.73827	0.398765	0.996117	0.999166	0.696373
Q6RUV5	0.33162	0.57113	-1.09671	0.564707	0.0686656	0.79597	-0.499046	0.79329	0.308981	0.584472	-1.09671	0.939329	-0.499046	0.993701	-3.09286	0.364983	0.597663	0.9893	-1.99615	0.721028	-2.59381	0.523383	0.996117	0.999166	0.847174
Q63564	0.00939523	0.923748	0.0417255	0.922783	0.00868556	0.926675	-0.0401187	0.925748	0.0439669	0.836036	0.0417255	0.999674	-0.0401187	0.99971	-0.126045	0.991268	-0.0818442	0.997565	-0.16777	0.979908	-0.0859259	0.997186	0.996117	0.999166	0.931832
F1LNF1	0.0300002	0.864231	-0.164859	0.86249	0.311704	0.582834	0.531399	0.576637	2.19974	0.153622	-0.164859	0.998155	0.531399	0.944308	-1.62987	0.317113	0.696257	0.884469	-1.46501	0.413933	-2.16127	0.105105	0.996117	0.999166	0.667072
Q6AYU2	0.360438	0.555006	2.52854	0.548263	1.48397	0.23733	5.13059	0.223154	0.542031	0.47014	2.52854	0.93197	5.13059	0.615248	3.27401	0.864744	2.60205	0.926433	0.745471	0.998031	-1.85658	0.971379	0.996117	0.945289	0.781943
Q4FZT9	2.36704	0.139594	-3.78778	0.123922	0.0102409	0.920401	-0.249145	0.919394	0.316448	0.580002	-3.78778	0.414347	-0.249145	0.999629	-2.07831	0.833331	3.53863	0.475937	1.70946	0.899295	-1.82917	0.879685	0.689379	0.999166	0.847174
P26284	0.0959928	0.759898	-1.0591	0.756692	0.036738	0.849932	0.655205	0.847999	0.459615	0.505572	-1.0591	0.989694	0.655205	0.997505	-3.68131	0.703656	1.71431	0.958736	-2.62221	0.869294	-4.33652	0.583011	0.996117	0.999166	0.80942
P29314	0.597707	0.448496	-0.587707	0.439454	2.63758	0.120019	1.23458	0.104362	0.0212973	0.885433	-0.587707	0.866636	1.23458	0.36495	0.489985	0.917477	1.82229	0.0775561	1.07769	0.488182	-0.744597	0.761164	0.996117	0.778304	0.95734
P00698	0.241063	0.628784	-0.397128	0.62344	1.05315	0.317035	0.830063	0.304782	1.15236	0.295838	-0.397128	0.96113	0.830063	0.73405	-0.794997	0.759237	1.22719	0.427094	-0.397869	0.960925	-1.62506	0.184646	0.996117	0.999166	0.696373
D3ZPN3	0.0616059	0.806506	-0.713851	0.803976	0.104097	0.750316	0.92793	0.746968	1.11616	0.303343	-0.713851	0.994633	0.92793	0.988397	-4.08301	0.486967	1.64178	0.940777	-3.36916	0.644917	-5.01094	0.301667	0.996117	0.999166	0.696373
G3V6H0	0.460575	0.505133	-0.377568	0.497355	0.00567001	0.940725	-0.0418925	0.939976	0.241579	0.628419	-0.377568	0.905238	-0.0418925	0.999847	-0.0327468	0.999927	0.335675	0.931037	0.344821	0.925792	0.00914577	0.999998	0.996117	0.999166	0.872953
D4A435	1.45734	0.241438	-5.38748	0.227354	2.39418	0.137466	-6.90531	0.121788	1.23463	0.279688	-5.38748	0.62223	-6.90531	0.409167	-5.28002	0.637539	-1.51783	0.986467	0.107454	0.999995	1.62528	0.983488	0.842408	0.843719	0.696373
G3V7C6	1.49663	0.235409	-0.598551	0.22119	0.67928	0.419556	0.403244	0.409835	0.741217	0.399475	-0.598551	0.611929	0.403244	0.843048	-0.791012	0.369046	1.00179	0.170697	-0.192461	0.979362	-1.19426	0.0697803	0.837236	0.999166	0.737061
P62986	0.99118	0.331348	-4.53312	0.319454	5.50183	0.0294201	-10.6801	0.0189966	3.00804	0.09824	-4.53312	0.751938	-10.6801	0.0878174	-4.04514	0.8109	-6.14696	0.530967	0.487976	0.99956	6.63494	0.463636	0.938413	0.410602	0.587292
P11275	0.385182	0.541851	-0.488642	0.534843	0.0383038	0.846809	-0.154092	0.844834	0.214014	0.648633	-0.488642	0.925518	-0.154092	0.997346	-1.15784	0.455382	0.33455	0.974235	-0.669194	0.830469	-1.00374	0.578976	0.996117	0.999166	0.875252
Q6IFV4	4.72505	0.041909	-11.4804	0.0297263	1.65186	0.213391	6.788	0.198707	0.238904	0.630316	-11.4804	0.130529	6.788	0.572347	-1.0417	0.997284	18.2684	0.00299846	10.4387	0.196813	-7.8297	0.448095	0.473492	0.945289	0.872953
G3V9G3	0.234406	0.633535	-0.252955	0.628276	1.53423	0.229821	0.647149	0.215479	0.327919	0.573269	-0.252955	0.962637	0.647149	0.60218	-0.028921	0.999939	0.900104	0.311646	0.224034	0.973555	-0.67607	0.566749	0.996117	0.945289	0.846066
P09606	1.63019	0.216303	-0.690393	0.201677	0.254071	0.61973	-0.272556	0.614223	1.18463	0.289357	-0.690393	0.577776	-0.272556	0.958141	-0.13064	0.995044	0.417837	0.866807	0.559753	0.728746	0.141916	0.993672	0.812084	0.999166	0.696373
G3V6Y6	0.932059	0.345858	1.80975	0.334328	0.251047	0.621809	-0.939236	0.616339	1.06661	0.31404	1.80975	0.769131	-0.939236	0.958841	-1.86737	0.751608	-2.74899	0.457916	-3.67712	0.202664	-0.928132	0.960197	0.955746	0.999166	0.696373
D3ZPT0	0.495778	0.489479	-0.542725	0.481361	0.597125	0.448713	0.59562	0.439677	0.19815	0.660999	-0.542725	0.895501	0.59562	0.866801	-0.432336	0.943588	1.13835	0.45152	0.110389	0.998953	-1.02796	0.541396	0.996117	0.999166	0.875252
Q71DI1	0.00475858	0.945689	0.227961	0.945004	0.0225884	0.882038	0.496666	0.880532	1.2223	0.282033	0.227961	0.999882	0.496666	0.998791	-4.44222	0.534623	0.268705	0.999807	-4.67018	0.490996	-4.93888	0.440766	0.996117	0.999166	0.696373
D3ZVQ0	2.84837	0.107001	-5.9367	0.0914667	0.490756	0.49166	2.46422	0.48359	0.617397	0.441226	-5.9367	0.33022	2.46422	0.8969	0.436328	0.999318	8.40092	0.0791253	6.37302	0.267614	-2.02789	0.939145	0.630226	0.999166	0.75538
P60868	0.216825	0.646501	-0.988741	0.64147	0.0824642	0.77694	0.609763	0.773985	1.13661	0.299072	-0.988741	0.966544	0.609763	0.991753	-3.58044	0.330954	1.5985	0.875499	-2.5917	0.613728	-4.1902	0.19803	0.996117	0.999166	0.696373
D3ZM33	0.366947	0.551486	0.480083	0.544673	0.837497	0.371016	0.725281	0.360114	0.23866	0.63049	0.480083	0.930284	0.725281	0.796771	0.65782	0.840231	0.245198	0.989737	0.177737	0.996024	-0.0674609	0.999779	0.996117	0.999166	0.872953
P10860	5.37107	0.0311898	-8.69789	0.0204734	0.000121524	0.991314	-0.0413728	0.991204	0.900155	0.354065	-8.69789	0.0940318	-0.0413728	1	-3.7036	0.756977	8.65652	0.0968863	4.9943	0.543222	-3.66222	0.763266	0.435301	0.999166	0.71481
A0A0H2UH99	0.293105	0.594218	-1.52427	0.588238	0.0726747	0.790243	-0.759002	0.787481	0.312142	0.582571	-1.52427	0.948871	-0.759002	0.993152	-4.50782	0.377964	0.76527	0.992984	-2.98355	0.71409	-3.74882	0.542749	0.996117	0.999166	0.847174
Q6LDG5	0.105688	0.748484	1.42239	0.745108	0.000366548	0.984915	-0.0837669	0.984725	0.0658313	0.800127	1.42239	0.988137	-0.0837669	0.999997	-0.248962	0.999934	-1.50616	0.985982	-1.67136	0.981039	-0.165195	0.999981	0.996117	0.999166	0.926954
P04775	1.27617	0.27198	-6.42529	0.258613	1.92096	0.181011	7.88312	0.165751	0.310245	0.58371	-6.42529	0.67116	7.88312	0.508132	-3.02246	0.951459	14.3084	0.0577026	3.40283	0.932617	-10.9056	0.220642	0.905908	0.915032	0.847174
F1M6N0	0.0101707	0.920674	-0.323636	0.91967	1.22777e-05	0.997239	0.0112445	0.997204	0.695126	0.414273	-0.323636	0.999633	0.0112445	1	-4.0962	0.577989	0.334881	0.999594	-3.77256	0.642314	-4.10745	0.575743	0.996117	0.999166	0.740195
P38983	0.773138	0.38969	-4.69474	0.379248	0.428871	0.520005	3.4966	0.512544	0.851386	0.367159	-4.69474	0.815623	3.4966	0.91387	5.76911	0.701476	8.19135	0.416942	10.4639	0.203271	2.27251	0.974113	0.974029	0.999166	0.7234
P04636	5.10014	0.0352535	-1.37211	0.0239239	0.404312	0.53208	0.386328	0.524871	1.75895	0.199702	-1.37211	0.107716	0.386328	0.920455	0.153785	0.994313	1.75844	0.0201143	1.52589	0.058371	-0.232543	0.980932	0.451009	0.999166	0.691069
P21575	0.0196169	0.890013	-0.0643483	0.888612	1.31525	0.264982	0.526898	0.251446	3.041	0.096538	-0.0643483	0.99902	0.526898	0.660414	-0.67049	0.462255	0.591246	0.571291	-0.606142	0.550547	-1.19739	0.0451157	0.996117	0.983049	0.587292
F1M6F4	1.83801	0.190297	-0.84683	0.175185	2.20065	0.153541	0.926613	0.137952	0.0577705	0.812502	-0.84683	0.527321	0.926613	0.447505	0.292103	0.966135	1.77344	0.0233105	1.13893	0.262265	-0.63451	0.740175	0.779432	0.880226	0.926954
P62912	0.200474	0.65915	2.10291	0.654338	0.218529	0.645216	2.19557	0.640163	0.0195367	0.890237	2.10291	0.970077	2.19557	0.966171	3.37009	0.890166	0.0926537	0.999997	1.26717	0.993135	1.17452	0.994513	0.996117	0.999166	0.95734
P19012	0.0325276	0.85869	0.170296	0.856875	0.697989	0.41333	0.788866	0.40346	0.701761	0.412092	0.170296	0.997918	0.788866	0.837597	-0.159473	0.998288	0.61857	0.91379	-0.329769	0.98538	-0.948339	0.746868	0.996117	0.999166	0.740195
B1H216	0.0803718	0.779708	-0.229115	0.776794	0.648882	0.429986	0.651005	0.420513	0.494417	0.490069	-0.229115	0.992058	0.651005	0.851869	-0.381753	0.965155	0.88012	0.696265	-0.152638	0.997612	-1.03276	0.577071	0.996117	0.999166	0.796517
Q7TPB1	0.0194568	0.89046	0.539746	0.889065	0.075209	0.786711	1.06118	0.783898	0.11098	0.742498	0.539746	0.999032	1.06118	0.992797	-0.222096	0.999932	0.521431	0.999127	-0.761841	0.997298	-1.28327	0.987426	0.996117	0.999166	0.902441
Q07984	0.423294	0.522703	-2.58359	0.515298	2.72637	0.114319	-6.55686	0.0987033	5.09732	0.0352989	-2.58359	0.915374	-6.55686	0.349911	3.53867	0.809485	-3.97326	0.749062	6.12226	0.41247	10.0955	0.053502	0.996117	0.748907	0.440833
D3ZUW8	0.713612	0.40824	1.78519	0.398247	0.000473539	0.982854	-0.0459865	0.982639	1.59362	0.221332	1.78519	0.833037	-0.0459865	0.999996	-2.03356	0.770892	-1.83117	0.822157	-3.81875	0.269988	-1.98758	0.782984	0.992191	0.999166	0.691069
F1LNK0	0.633797	0.435314	-0.480738	0.425966	2.3219	0.143221	0.920143	0.127564	2.12911	0.160053	-0.480738	0.856238	0.920143	0.423141	-0.80668	0.539962	1.40088	0.0933562	-0.325941	0.949298	-1.72682	0.0220386	0.996117	0.859155	0.667072
P20930	0.543341	0.469611	-0.747796	0.461051	0.275677	0.605321	-0.532656	0.599549	1.01079	0.326723	-0.747796	0.882142	-0.532656	0.953064	0.161971	0.998552	0.21514	0.996632	0.909766	0.806525	0.694627	0.902969	0.996117	0.999166	0.696373
Q4QRB4	0.0412264	0.841153	-0.145388	0.839101	0.336356	0.568417	0.415279	0.56194	0.544364	0.469199	-0.145388	0.997039	0.415279	0.938132	-0.477246	0.909707	0.560667	0.862212	-0.331858	0.966989	-0.892525	0.597189	0.996117	0.999166	0.781943
P06686	0.128365	0.723887	-0.715573	0.720133	0.0731243	0.789612	0.540083	0.786841	1.54784	0.227839	-0.715573	0.984253	0.540083	0.993089	-3.68954	0.251215	1.25566	0.922859	-2.97396	0.444096	-4.22962	0.147279	0.996117	0.999166	0.691069
P05065	4.35284	0.049962	2.00197	0.0369474	0.041899	0.839881	-0.196415	0.837813	4.60245	0.0443857	2.00197	0.157544	-0.196415	0.996968	-1.10571	0.656991	-2.19839	0.100182	-3.10768	0.00674315	-0.909292	0.779091	0.534593	0.999166	0.462689
P63018	2.09361	0.163408	-0.977759	0.147916	0.29786	0.591263	0.368799	0.585227	0.40188	0.533304	-0.977759	0.469986	0.368799	0.947713	-0.00313591	1	1.34656	0.190675	0.974623	0.472843	-0.371935	0.946467	0.725452	0.999166	0.827728
Q5PQK2	0.22258	0.642187	-0.34731	0.637081	0.329738	0.572216	0.422726	0.565813	2.23376	0.150637	-0.34731	0.965277	0.422726	0.939803	-1.48057	0.183771	0.770036	0.722305	-1.13326	0.413838	-1.9033	0.0479905	0.996117	0.999166	0.667072
P11980	0.0134743	0.908748	-0.218379	0.90759	0.0957866	0.760147	0.58225	0.756946	0.745545	0.398127	-0.218379	0.999441	0.58225	0.989726	-1.93338	0.73319	0.800629	0.974121	-1.715	0.798666	-2.51563	0.539132	0.996117	0.999166	0.737061
A0A0G2JZ69	1.22513	0.281493	-0.988035	0.268357	0.011531	0.915555	-0.0958552	0.914486	1.04286	0.319351	-0.988035	0.685296	-0.0958552	0.999557	0.205282	0.995717	0.89218	0.749692	1.19332	0.539369	0.301137	0.986784	0.912719	0.999166	0.696373
P25286	0.00286669	0.957832	-0.0383681	0.957301	0.981283	0.333716	0.709868	0.321882	4.08916	0.0567397	-0.0383681	0.999945	0.709868	0.754812	-1.37783	0.218377	0.748236	0.723426	-1.33946	0.241435	-2.0877	0.0185834	0.996117	0.999166	0.505929
Q6IFZ6	0.997336	0.329886	1.12374	0.317956	0.0499068	0.825492	-0.251376	0.823226	1.05087	0.317547	1.12374	0.75016	-0.251376	0.99607	-0.758935	0.90679	-1.37511	0.61277	-1.88267	0.337976	-0.507559	0.969439	0.938413	0.999166	0.696373
Q86YZ3	0.42339	0.522656	-0.497924	0.51525	4.72626e-05	0.994583	0.0052608	0.994515	0.936368	0.344771	-0.497924	0.915348	0.0052608	1	0.55454	0.887279	0.503185	0.91292	1.05246	0.514849	0.549279	0.890064	0.996117	0.999166	0.706373
I7EFB0	0.767849	0.391287	0.598558	0.380883	1.63365	0.215834	0.873069	0.201198	4.42124	0.048358	0.598558	0.817179	0.873069	0.5769	-0.559587	0.845421	0.274511	0.978049	-1.15814	0.325988	-1.43266	0.153793	0.974029	0.945289	0.47304
Q63537	0.157355	0.695805	0.200605	0.691604	0.16023	0.693188	0.20243	0.688945	1.07309	0.312613	0.200605	0.978857	0.20243	0.978298	-0.337822	0.909156	0.00182433	1	-0.538428	0.711076	-0.540252	0.708887	0.996117	0.999166	0.696373
G3V9A3	0.0240186	0.878391	-0.0992466	0.876838	1.24545	0.277652	0.71467	0.264423	1.42193	0.247042	-0.0992466	0.998675	0.71467	0.67964	1.69536	0.0405556	0.813917	0.581507	1.7946	0.0261958	0.980685	0.41862	0.996117	0.995826	0.696373
P16617	5.52067	0.0291746	1.9157	0.0187931	0.0702529	0.793682	-0.216105	0.790969	4.40945	0.0486303	1.9157	0.0870597	-0.216105	0.993485	-0.721653	0.812613	-2.13181	0.0445481	-2.63736	0.00655624	-0.505548	0.925707	0.425684	0.999166	0.47304
Q07936	0.277233	0.604312	-0.470856	0.598521	0.714689	0.407892	0.756004	0.397892	0.232379	0.634999	-0.470856	0.952693	0.756004	0.832725	-0.3245	0.983661	1.22686	0.51704	0.146356	0.998441	-1.0805	0.621574	0.996117	0.999166	0.872953
P62944	0.0781437	0.782699	-0.251013	0.779829	0.0989621	0.756337	0.282478	0.753079	1.48713	0.236848	-0.251013	0.99238	0.282478	0.989224	-1.51714	0.32917	0.533491	0.93389	-1.26612	0.49298	-1.79962	0.18623	0.996117	0.999166	0.696373
G3V8Q2	0.271436	0.608091	-1.5148	0.60237	0.743284	0.398831	-2.50668	0.388611	0.393355	0.537636	-1.5148	0.954071	-2.50668	0.824364	-6.60034	0.105016	-0.991877	0.986346	-5.08554	0.29828	-4.09366	0.494293	0.996117	0.999166	0.827728
P04256	0.102605	0.752048	0.602699	0.748725	0.0799425	0.780281	0.531992	0.777375	2.08531	0.164205	0.602699	0.988639	0.531992	0.992121	-2.70783	0.474825	-0.0707075	0.999981	-3.31053	0.293126	-3.23983	0.312175	0.996117	0.999166	0.667214
G3V7U2	3.55956	0.073807	-0.9734	0.0592033	7.3761	0.0133065	1.40122	0.00660963	4.12582	0.0557372	-0.9734	0.233689	1.40122	0.0337821	-1.05423	0.17208	2.37462	3.86685e-05	-0.0808299	0.998631	-2.45545	8.47021e-06	0.559212	0.322148	0.505929
P62632	0.00165501	0.967953	0.160962	0.96755	0.959784	0.338944	-3.87623	0.327241	0.0431239	0.837592	0.160962	0.999976	-3.87623	0.761058	-4.87725	0.605999	-4.03719	0.737499	-5.03821	0.579928	-1.00101	0.994321	0.996117	0.999166	0.931948
F1LT35	0.0983911	0.757017	-0.675709	0.753769	0.0812865	0.778493	0.614173	0.775562	0.830952	0.372854	-0.675709	0.989315	0.614173	0.991925	-2.83859	0.551573	1.28988	0.93246	-2.16288	0.747046	-3.45277	0.37701	0.996117	0.999166	0.7234
Q02874	0.100538	0.754471	1.36052	0.751184	0.371539	0.549029	2.61541	0.542166	1.5577	0.226417	1.36052	0.988972	2.61541	0.92909	-3.59755	0.83614	1.2549	0.991298	-4.95807	0.654967	-6.21296	0.46933	0.996117	0.999166	0.691069
A0A0G2JUG1	0.016797	0.898175	-0.498667	0.89688	43.065	2.15021e-06	-25.2497	5.29512e-11	17.306	0.000483878	-0.498667	0.999223	-25.2497	1.21687e-10	-3.112	0.850342	-24.7511	2.83004e-10	-2.61333	0.905034	22.1378	6.23384e-08	0.996117	0.000690217	0.0517749
P15205	0.137671	0.714509	-0.638352	0.710608	0.154052	0.698845	0.675263	0.694693	2.16586	0.156667	-0.638352	0.982571	0.675263	0.979494	-3.54381	0.166377	1.31362	0.870857	-2.90546	0.329498	-4.21907	0.0681074	0.996117	0.999166	0.667072
Q64542-2	0.0454338	0.833366	-0.627654	0.831208	0.0445466	0.834976	0.621496	0.83284	1.54532	0.228204	-0.627654	0.99658	0.621496	0.996679	-5.18289	0.292732	1.24915	0.974357	-4.55524	0.409341	-5.80439	0.198955	0.996117	0.999166	0.691069
Q05175	0.593719	0.449992	-3.18974	0.440985	0.287014	0.598048	-2.21777	0.59214	0.00159914	0.968498	-3.18974	0.867779	-2.21777	0.950346	-5.64162	0.522825	0.971968	0.995446	-2.45188	0.934449	-3.42385	0.841653	0.996117	0.999166	0.984481
P52631	0.115852	0.737126	1.79651	0.733577	0.658629	0.426598	4.28348	0.417044	0.35552	0.557694	1.79651	0.986436	4.28348	0.849044	1.62934	0.989804	2.48697	0.965401	-0.167168	0.999989	-2.65414	0.95842	0.996117	0.999166	0.836541
M0RDD7	0.081993	0.77756	-0.90316	0.774615	0.0474572	0.829756	0.687112	0.827548	1.0153	0.325672	-0.90316	0.991822	0.687112	0.996352	-4.71062	0.441398	1.59027	0.95811	-3.80746	0.622292	-5.39773	0.317603	0.996117	0.999166	0.696373
Q52KS1	0.0986999	0.756649	-0.540304	0.753395	0.28879	0.596926	-0.924211	0.590997	0.275951	0.605143	-0.540304	0.989266	-0.924211	0.949916	-2.74216	0.381753	-0.383907	0.996079	-2.20186	0.575515	-1.81795	0.715672	0.996117	0.999166	0.861423
P21707	0.0568845	0.813916	0.19618	0.81149	0.047181	0.830244	0.178665	0.828043	2.7539	0.112618	0.19618	0.99523	0.178665	0.996384	-1.55555	0.231864	-0.0175142	0.999997	-1.75173	0.143642	-1.73421	0.150368	0.996117	0.999166	0.597525
P68255	0.14981	0.702805	-1.1598	0.698717	0.00136015	0.970946	0.110511	0.970581	0.235783	0.632545	-1.1598	0.980305	0.110511	0.999982	-3.10699	0.727747	1.27031	0.974406	-1.9472	0.915648	-3.21751	0.705582	0.996117	0.999166	0.872953
D4ACV3	1.39079	0.252111	-1.23675	0.238272	0.0289483	0.866608	-0.178428	0.864898	0.223564	0.641457	-1.23675	0.639952	-0.178428	0.99825	-0.713936	0.904444	1.05832	0.744053	0.522812	0.95942	-0.535508	0.956586	0.87019	0.999166	0.875252
A0A0H2UHH9	0.00173484	0.96719	-0.0426968	0.966777	0.608392	0.444528	0.799572	0.435394	0.234831	0.633229	-0.0426968	0.999974	0.799572	0.863565	0.0543547	0.999947	0.842268	0.84426	0.0970515	0.999696	-0.745217	0.886338	0.996117	0.999166	0.872953
Q63633	0.110745	0.74276	-0.609206	0.739297	0.0331146	0.857435	-0.333128	0.855603	0.549719	0.46705	-0.609206	0.987299	-0.333128	0.997862	-2.86183	0.399764	0.276078	0.998779	-2.25262	0.607373	-2.5287	0.51111	0.996117	0.999166	0.781943
P61983	0.774672	0.389229	-3.41709	0.378775	0.318327	0.578888	-2.19045	0.572615	0.207624	0.653544	-3.41709	0.815179	-2.19045	0.942662	-3.10575	0.854462	1.22663	0.989086	0.311339	0.999815	-0.915295	0.99539	0.974029	0.999166	0.875252
A0A0G2K719	1.02456	0.32353	-2.07383	0.31144	0.308695	0.584644	1.13834	0.578482	1.12279	0.301948	-2.07383	0.74228	1.13834	0.945052	2.13473	0.724749	3.21217	0.397154	4.20856	0.168281	0.996392	0.962162	0.938413	0.999166	0.696373
P63012	0.614191	0.442397	-1.40213	0.433214	0.0916786	0.765181	0.541714	0.762054	0.847794	0.368151	-1.40213	0.861896	0.541714	0.990365	-3.1901	0.281463	1.94384	0.697814	-1.78797	0.749752	-3.73181	0.157615	0.996117	0.999166	0.7234
Q5BJT9	7.70417	0.0116683	-12.0616	0.00550934	0.00150842	0.969404	0.168772	0.969019	1.95996	0.17684	-12.0616	0.0284386	0.168772	0.999979	-3.28922	0.873728	12.2303	0.0250043	8.77235	0.181092	-3.45799	0.8564	0.258312	0.999166	0.675239
Q5XFX0	4.49552	0.0466826	-8.43768	0.0339837	0.0050633	0.94398	-0.283172	0.943273	5.93022	0.0243692	-8.43768	0.146595	-0.283172	0.999871	4.98428	0.593317	8.15451	0.170303	13.422	0.00400688	5.26745	0.547775	0.50797	0.999166	0.406632
Q14525	0.0886846	0.768928	1.73743	0.765856	0.104945	0.749338	-1.89	0.745974	0.115287	0.737743	1.73743	0.990823	-1.89	0.988258	-2.95405	0.957607	-3.62743	0.925152	-4.69148	0.852521	-1.06405	0.997848	0.996117	0.999166	0.902441
A0A0G2JTG7	0.142022	0.710248	-1.91388	0.706279	0.0208778	0.886559	0.733801	0.885112	0.091108	0.76589	-1.91388	0.981768	0.733801	0.998925	0.987774	0.997394	2.64768	0.953984	2.90165	0.94063	0.253973	0.999955	0.996117	0.999166	0.908455
P85970	0.123938	0.728484	-0.546551	0.724802	3.8901	0.0625585	-3.06202	0.0485715	3.77814	0.0661313	-0.546551	0.985037	-3.06202	0.198479	0.659013	0.974309	-2.51547	0.367106	1.20556	0.86511	3.72104	0.0776145	0.996117	0.56567	0.534701
Q6MG49	0.00360683	0.952706	0.238562	0.95211	0.744161	0.398558	-3.42667	0.388331	0.00681017	0.935051	0.238562	0.999922	-3.42667	0.824109	-3.65169	0.79454	-3.66523	0.792703	-3.89026	0.761241	-0.225026	0.999935	0.996117	0.999166	0.969463
G3V6P6	1.03042	0.322184	-2.9491	0.31006	0.00322123	0.955303	-0.164889	0.95474	0.0485887	0.827772	-2.9491	0.740595	-0.164889	0.999934	-4.01964	0.509658	2.78421	0.773106	-1.07055	0.982916	-3.85475	0.545754	0.938413	0.999166	0.929073
Q63092	0.284254	0.599802	-1.90019	0.593926	0.0573669	0.813145	0.853641	0.810707	0.000423644	0.983783	-1.90019	0.95101	0.853641	0.99517	-1.1503	0.988385	2.75384	0.866837	0.749898	0.996709	-2.00394	0.943207	0.996117	0.999166	0.989364
O88989	0.536473	0.472395	-1.46174	0.463898	0.202687	0.657403	-0.898483	0.652561	0.0237179	0.879148	-1.46174	0.884085	-0.898483	0.969605	-2.79489	0.499008	0.563261	0.992162	-1.33314	0.909162	-1.8964	0.777619	0.996117	0.999166	0.95734
P61354	0.143703	0.708622	-0.744034	0.704627	0.0161469	0.900154	-0.249404	0.898885	0.184574	0.672065	-0.744034	0.981455	-0.249404	0.999267	-2.18594	0.681053	0.49463	0.994386	-1.44191	0.883169	-1.93654	0.75707	0.996117	0.999166	0.877738
P56574	0.00642075	0.936931	-0.283988	0.936134	0.086685	0.771469	1.04347	0.768435	0.775524	0.388974	-0.283988	0.999816	1.04347	0.991125	5.17334	0.462094	1.32745	0.982089	5.45733	0.413624	4.12988	0.648822	0.996117	0.999166	0.734474
A0A0G2K6R9	0.56432	0.461273	-2.03853	0.452525	0.1373	0.714875	1.00552	0.71098	1.09719	0.307377	-2.03853	0.876183	1.00552	0.982639	-5.05287	0.244594	3.04404	0.676086	-3.01434	0.682872	-6.05838	0.114358	0.996117	0.999166	0.696373
P63319	0.0545614	0.817682	-0.669781	0.815308	0.0827048	0.776624	0.824624	0.773665	1.48345	0.23741	-0.669781	0.995515	0.824624	0.991717	-4.78419	0.340434	1.49441	0.954029	-4.11441	0.477452	-5.60882	0.204896	0.996117	0.999166	0.696373
F8WFM2	4.53975	0.0457166	-5.60605	0.0331165	0.0723051	0.790764	0.707499	0.78801	1.45416	0.241935	-5.60605	0.143431	0.707499	0.993203	-0.411491	0.998639	6.31355	0.0770521	5.19456	0.19764	-1.11899	0.97417	0.506035	0.999166	0.696373
G3V7G9	4.71841	0.042039	10.3832	0.0298413	0.536607	0.472341	3.50156	0.463842	1.10707	0.305268	10.3832	0.130966	3.50156	0.884046	6.77206	0.488798	-6.88165	0.474491	-3.61115	0.874363	3.27049	0.903163	0.473492	0.999166	0.696373
P48721	0.00182942	0.966308	-0.205825	0.965883	2.13207	0.159777	7.02654	0.144246	0.290252	0.596006	-0.205825	0.999972	7.02654	0.46178	3.15428	0.913657	7.23236	0.435669	3.36011	0.897786	-3.87225	0.852269	0.996117	0.884896	0.854097
P63086	0.177199	0.678281	-1.76053	0.673791	0.00135544	0.970996	-0.153976	0.970631	0.144509	0.707846	-1.76053	0.974919	-0.153976	0.999982	-4.16291	0.752071	1.60655	0.980731	-2.40238	0.939748	-4.00894	0.772983	0.996117	0.999166	0.887221
Q68FS4	8.89677	0.00735594	-3.48218	0.00285676	0.282513	0.600913	0.620518	0.595059	0.165502	0.688462	-3.48218	0.0149295	0.620518	0.951429	-2.19	0.238498	4.1027	0.002449	1.29218	0.685302	-2.81052	0.0756757	0.258312	0.999166	0.88222
F1LUV9	0.140799	0.711438	-1.15971	0.707488	0.321315	0.577125	-1.75192	0.570818	0.0559043	0.815495	-1.15971	0.981995	-1.75192	0.941917	-3.94507	0.577986	-0.592214	0.997508	-2.78536	0.804179	-2.19315	0.893336	0.996117	0.999166	0.926954
P62856	0.163294	0.69043	-1.23445	0.686142	0.00479135	0.945502	0.211455	0.944815	0.429921	0.5195	-1.23445	0.977698	0.211455	0.999881	-3.85568	0.587144	1.44591	0.964957	-2.62123	0.826417	-4.06714	0.542844	0.996117	0.999166	0.815965
Q9JJ54	0.130875	0.72132	-1.16986	0.717526	0.304411	0.587243	-1.78417	0.58113	0.0647935	0.801673	-1.16986	0.983805	-1.78417	0.946108	-4.11811	0.579893	-0.614307	0.997571	-2.94825	0.798604	-2.33395	0.888465	0.996117	0.999166	0.926954
A0JN25	0.0096026	0.922913	-0.432717	0.921938	1.53124	0.230259	5.46426	0.215927	2.32788	0.142734	-0.432717	0.999663	5.46426	0.602956	-4.49654	0.738725	5.89697	0.54028	-4.06382	0.794001	-9.96079	0.108527	0.996117	0.945289	0.666615
A0A0G2JZM8	1.49002	0.23641	-4.49436	0.222213	0.0020119	0.964668	-0.165149	0.964224	1.19144	0.288014	-4.49436	0.613679	-0.165149	0.999968	-10.3431	0.0258673	4.32922	0.642174	-5.84875	0.385148	-10.178	0.0292194	0.837236	0.999166	0.696373
G3V983	0.0105533	0.919201	0.542312	0.918178	0.755822	0.394953	-4.5895	0.384639	0.0558067	0.815653	0.542312	0.999612	-4.5895	0.820692	-2.28353	0.972884	-5.13182	0.765359	-2.82585	0.95046	2.30597	0.972115	0.996117	0.999166	0.926954
A0A0G2K075	0.0388315	0.845772	0.95236	0.843783	0.0793132	0.781124	-1.36107	0.77823	0.00911749	0.924879	0.95236	0.997291	-1.36107	0.992212	0.243908	0.999954	-2.31343	0.963819	-0.708452	0.998878	1.60498	0.987376	0.996117	0.999166	0.969463
P82471	10.5788	0.00398773	-13.3687	0.00114393	0.00864565	0.926843	0.382181	0.925918	2.52682	0.127609	-13.3687	0.00640517	0.382181	0.999712	-3.74648	0.798727	13.7509	0.00449355	9.62219	0.0889437	-4.12866	0.746794	0.160007	0.999166	0.640832
B0BNJ1	3.30422	0.0841148	-8.16784	0.069102	0.201376	0.658437	2.0164	0.653613	1.50052	0.234823	-8.16784	0.264959	2.0164	0.969885	1.63267	0.983598	10.1842	0.105988	9.80051	0.128656	-0.383731	0.999777	0.559212	0.999166	0.696373
P32851	1.18396	0.289491	4.96114	0.276552	0.611086	0.443536	3.56422	0.434379	2.4984	0.129648	4.96114	0.696843	3.56422	0.862788	-1.66666	0.98331	-1.39692	0.990027	-6.6278	0.46582	-5.23088	0.660155	0.920514	0.999166	0.640832
F1LUT4	0.0728628	0.789979	-0.524332	0.787213	0.0312406	0.861482	0.343331	0.859705	1.30214	0.267303	-0.524332	0.993126	0.343331	0.99804	-3.31571	0.319989	0.867663	0.970279	-2.79138	0.476114	-3.65904	0.234961	0.996117	0.999166	0.696373
P12369	1.07144	0.312975	4.01202	0.300621	0.359205	0.555677	2.32301	0.548948	0.178393	0.677264	4.01202	0.728807	2.32301	0.932288	4.01986	0.727607	-1.68901	0.972307	0.0078348	1	1.69685	0.971938	0.937741	0.999166	0.87948
D3ZUY8	0.00730399	0.932743	-0.249739	0.931893	0.023473	0.879769	0.447704	0.878234	1.00775	0.327435	-0.249739	0.999776	0.447704	0.99872	-3.9506	0.529731	0.697443	0.99522	-3.70086	0.584348	-4.3983	0.434346	0.996117	0.999166	0.696373
B2RYN6	7.22457	0.0141488	-7.39503	0.00719123	1.27747	0.271743	-3.10963	0.25837	9.44809	0.00599043	-7.39503	0.0359713	-3.10963	0.670783	1.45505	0.952104	4.2854	0.4031	8.85008	0.00724236	4.56469	0.34554	0.28386	0.983049	0.226227
P31647	5.56962	0.0285474	-7.20908	0.0182747	0.131944	0.720236	-1.10959	0.716425	1.66709	0.211374	-7.20908	0.0850565	-1.10959	0.983612	-2.74089	0.806259	6.09949	0.189167	4.46819	0.460206	-1.6313	0.950785	0.425684	0.999166	0.691069
P04259	0.000117406	0.991462	0.0142132	0.991355	0.493193	0.4906	0.921203	0.482507	0.0457026	0.832882	0.0142132	1	0.921203	0.896222	1.332	0.740392	0.906989	0.900412	1.31778	0.746718	0.410795	0.989365	0.996117	0.999166	0.931121
P62193	2.96544	0.100492	-1.04324	0.0850613	3.01182	0.0980432	-1.05136	0.0826596	4.90353	0.038579	-1.04324	0.312106	-1.05136	0.305233	-0.197423	0.988053	-0.00812567	0.999999	0.845816	0.501721	0.853942	0.493282	0.614734	0.717132	0.443172
D3Z8I3	0.179092	0.67667	-0.359721	0.672154	0.291041	0.59551	-0.458568	0.589554	0.0213015	0.885422	-0.359721	0.974534	-0.458568	0.949372	-0.993737	0.646427	-0.0988475	0.999438	-0.634016	0.878451	-0.535168	0.92256	0.996117	0.999166	0.95734
F1MA36	0.022761	0.881591	0.336078	0.88008	0.947972	0.341866	2.16891	0.330236	1.154	0.295503	0.336078	0.998777	2.16891	0.764494	-0.87926	0.979159	1.83283	0.843722	-1.21534	0.947764	-3.04817	0.519301	0.996117	0.999166	0.696373
P09527	0.0256248	0.874426	-0.496755	0.87282	0.0487934	0.827416	0.685477	0.825176	0.498676	0.488228	-0.496755	0.998541	0.685477	0.996199	-2.91038	0.784454	1.18223	0.981186	-2.41363	0.864556	-3.59586	0.652922	0.996117	0.999166	0.795614
Q63198	1.95714	0.177137	-4.15158	0.161819	0.0773778	0.783738	-0.825488	0.780883	0.0104974	0.919415	-4.15158	0.49995	-0.825488	0.992489	-4.54708	0.418065	3.3261	0.67666	-0.395499	0.999155	-3.72159	0.592296	0.753125	0.999166	0.969463
P48668	0.809536	0.378964	0.71704	0.368258	0.0771083	0.784105	0.221297	0.781255	0.273798	0.606545	0.71704	0.804962	0.221297	0.992528	0.348605	0.972004	-0.495743	0.925052	-0.368436	0.96722	0.127307	0.99855	0.967615	0.999166	0.861509
P10719	0.114282	0.738844	-0.196951	0.735321	1.01318	0.326167	0.586426	0.314143	0.0316294	0.860632	-0.196951	0.986703	0.586426	0.745578	0.242943	0.975589	0.783377	0.534388	0.439894	0.874537	-0.343483	0.935272	0.996117	0.999166	0.952631
M0R757	5.05624	0.035967	-1.01544	0.0245375	0.0884657	0.769204	0.134316	0.766137	4.51437	0.0462681	-1.01544	0.110485	0.134316	0.990857	0.475795	0.717765	1.14975	0.0533168	1.49123	0.00549159	0.341479	0.874049	0.451009	0.999166	0.471494
A0A0G2K3Q6	0.0537054	0.819091	-0.121397	0.816737	1.79417	0.195443	0.701665	0.180419	1.1039	0.305942	-0.121397	0.995619	0.701665	0.537679	-0.198087	0.981587	0.823062	0.39519	-0.0766901	0.998882	-0.899752	0.314411	0.996117	0.924896	0.696373
P50398	2.08412	0.16432	-2.88448	0.148838	0.903614	0.353162	-1.89932	0.341815	0.556519	0.464345	-2.88448	0.47201	-1.89932	0.777432	-2.67585	0.537819	0.985164	0.960663	0.208637	0.999593	-0.776526	0.98007	0.725452	0.999166	0.781943
Q00981	7.58862	0.0122181	-2.35885	0.0058738	0.0640686	0.802761	-0.216741	0.800177	1.62105	0.217546	-2.35885	0.0300868	-0.216741	0.994313	-1.03378	0.622187	2.14211	0.0594464	1.32507	0.409055	-0.817036	0.775436	0.261468	0.999166	0.691069
F2Z3Q8	0.324797	0.575086	-1.64051	0.568739	0.0199045	0.889215	0.406116	0.887804	0.338607	0.567136	-1.64051	0.941046	0.406116	0.998999	-3.60325	0.593787	2.04663	0.892787	-1.96273	0.904045	-4.00936	0.503799	0.996117	0.999166	0.844407
D3ZD09	1.36162	0.256981	-1.09808	0.243256	0.555058	0.464924	0.701094	0.456258	0.198384	0.660812	-1.09808	0.64781	0.701094	0.878821	-0.989746	0.718855	1.79918	0.222877	0.108338	0.999455	-1.69084	0.274751	0.872921	0.999166	0.875252
Q7M0E3	0.186136	0.670767	-1.49542	0.666152	1.57709	0.223653	-4.35289	0.20918	0.193851	0.664453	-1.49542	0.973087	-4.35289	0.591196	-3.69008	0.71113	-2.85746	0.842944	-2.19466	0.921365	0.662804	0.997523	0.996117	0.945289	0.875252
P97544	0.225334	0.640148	0.812629	0.635006	0.0147253	0.904626	0.207736	0.903415	1.69523	0.207709	0.812629	0.964667	0.207736	0.999362	-2.1318	0.597929	-0.604893	0.984876	-2.94443	0.31319	-2.33954	0.520404	0.996117	0.999166	0.691069
P17078	0.137886	0.714296	-0.684402	0.710391	0.158128	0.695098	0.732918	0.690886	0.515372	0.481125	-0.684402	0.982532	0.732918	0.978708	-1.82271	0.755767	1.41732	0.868468	-1.13831	0.926503	-2.55563	0.507762	0.996117	0.999166	0.789644
P54311	8.12732	0.00987841	-2.10805	0.00436031	0.278273	0.603639	-0.39007	0.597836	2.79958	0.109859	-2.10805	0.0226292	-0.39007	0.952444	-0.748402	0.742339	1.71798	0.0927803	1.35965	0.255062	-0.358331	0.962541	0.258312	0.999166	0.587748
P11442	0.0216868	0.884398	-0.143457	0.882923	0.382892	0.543044	-0.602787	0.53606	0.145799	0.706609	-0.143457	0.998862	-0.602787	0.926121	-1.27228	0.559005	-0.459329	0.965333	-1.12883	0.652923	-0.669496	0.902002	0.996117	0.999166	0.887221
P59215	0.641458	0.432596	-0.628498	0.423183	0.401099	0.533698	0.496988	0.526522	1.23284	0.280027	-0.628498	0.854023	0.496988	0.92131	-1.36373	0.303995	1.12549	0.477832	-0.735231	0.784968	-1.86072	0.0825827	0.996117	0.999166	0.696373
P05708	2.39714	0.137236	-0.620547	0.121557	0.39202	0.53832	0.250947	0.531239	0.328623	0.572861	-0.620547	0.408607	0.250947	0.923716	-0.694531	0.306562	0.871494	0.130424	-0.0739844	0.997769	-0.945478	0.0851959	0.686557	0.999166	0.846066
P06687	0.441365	0.514052	-0.415308	0.506464	0.408509	0.52998	0.399551	0.522727	2.32104	0.143291	-0.415308	0.910482	0.399551	0.919339	-1.36263	0.128883	0.814859	0.56067	-0.947325	0.428144	-1.76218	0.0249858	0.996117	0.999166	0.666615
P06685	0.000914479	0.976175	-0.0971442	0.975875	0.055	0.816965	0.753375	0.814581	1.40799	0.249295	-0.0971442	0.99999	0.753375	0.995462	-4.73446	0.453379	0.85052	0.993506	-4.63731	0.47207	-5.48783	0.319194	0.996117	0.999166	0.696373
P46462	0.0893493	0.76809	-0.260341	0.765006	1.54015	0.228956	1.08088	0.214596	1.58825	0.222083	-0.260341	0.990722	1.08088	0.600649	2.37283	0.0323781	1.34122	0.41353	2.63317	0.013421	1.29194	0.447587	0.996117	0.945289	0.691069
P11507	0.0135842	0.908378	0.214798	0.907216	0.135202	0.716961	0.677648	0.713099	1.6816	0.209474	0.214798	0.999434	0.677648	0.983022	-2.48735	0.531166	0.46285	0.994443	-2.70214	0.458086	-3.16499	0.314502	0.996117	0.999166	0.691069
P62937	0.764057	0.392437	-3.92096	0.382062	1.80851	0.193741	-6.03239	0.178687	6.00272	0.0236151	-3.92096	0.818285	-6.03239	0.534247	5.58906	0.597509	-2.11143	0.965503	9.51002	0.146785	11.6215	0.0470424	0.974029	0.924896	0.406632
P62278	0.0372941	0.848815	-0.149099	0.846868	1.7999	0.19476	1.03581	0.179725	0.3206	0.577546	-0.149099	0.997449	1.03581	0.536316	0.268477	0.985563	1.18491	0.416612	0.417576	0.949012	-0.767331	0.75293	0.996117	0.924896	0.847174
B5DEN4	0.273545	0.60671	-1.09187	0.600964	0.0910335	0.765982	0.629882	0.762867	0.429238	0.519828	-1.09187	0.953571	0.629882	0.990465	-2.39629	0.659792	1.72176	0.842779	-1.30441	0.924143	-3.02617	0.468373	0.996117	0.999166	0.815965
A0A0G2K7F5	0.967006	0.337175	-2.78764	0.325428	0.0066662	0.935739	-0.231452	0.934928	0.206738	0.654233	-2.78764	0.75896	-0.231452	0.999805	-4.84192	0.319383	2.55619	0.803916	-2.05429	0.887276	-4.61047	0.363655	0.941159	0.999166	0.875252
P15252	0.00305033	0.956503	0.0900539	0.955955	0.199479	0.65994	0.728245	0.655142	0.763081	0.392734	0.0900539	0.99994	0.728245	0.970288	-1.19603	0.883636	0.638192	0.979659	-1.28608	0.859608	-1.92427	0.639432	0.996117	0.999166	0.735089
G3V6L4	2.15615	0.157553	2.1873	0.142	2.30594	0.144531	2.262	0.128881	1.80522	0.194129	2.1873	0.456726	2.262	0.426294	1.61889	0.697632	0.0746982	0.999955	-0.568409	0.981098	-0.643107	0.973034	0.725452	0.859155	0.688115
Q5RKI0	2.57564	0.124195	-7.49376	0.10852	0.0632582	0.803985	1.1744	0.801418	0.290509	0.595844	-7.49376	0.375775	1.1744	0.994419	-2.76017	0.934802	8.66816	0.247099	4.73359	0.741379	-3.93456	0.834081	0.669359	0.999166	0.854097
Q641Y0	2.5326	0.127199	-3.74731	0.111516	0.909556	0.351618	2.2457	0.340232	1.55688	0.226534	-3.74731	0.383476	2.2457	0.775685	2.65347	0.672906	5.99301	0.0529319	6.40078	0.0329782	0.407768	0.998156	0.669359	0.999166	0.691069
Q5XIF6	0.00103066	0.974707	0.0181885	0.974389	1.47326	0.238972	0.687668	0.224832	1.99253	0.173445	0.0181885	0.999988	0.687668	0.618074	-0.425129	0.87654	0.669479	0.638457	-0.443317	0.862446	-1.1128	0.201654	0.996117	0.945289	0.675239
D4A133	0.487307	0.493168	-0.455837	0.485131	0.0621381	0.80569	-0.162775	0.803148	0.369941	0.549882	-0.455837	0.897859	-0.162775	0.994564	-0.0569312	0.999763	0.293062	0.969876	0.398906	0.92866	0.105844	0.998485	0.996117	0.999166	0.830675
A0A0G2JW88	0.234989	0.633116	1.52165	0.627849	1.65995	0.212317	4.04425	0.19761	5.12242	0.0348977	1.52165	0.962506	4.04425	0.570326	-4.48126	0.481994	2.5226	0.852755	-6.00291	0.22264	-8.52552	0.0336814	0.996117	0.945289	0.440833
Q5FVG4	0.068364	0.796408	-0.944586	0.793734	0.00584046	0.939842	0.27609	0.939083	2.33228	0.142377	-0.944586	0.993742	0.27609	0.99984	-8.47098	0.0883436	1.22068	0.986723	-7.52639	0.158525	-8.74707	0.0731178	0.996117	0.999166	0.666615
Q5U322	0.262529	0.614	-2.63782	0.608388	0.149252	0.703331	1.98892	0.699251	0.00656221	0.936241	-2.63782	0.95617	1.98892	0.980411	-1.23869	0.995104	4.62674	0.80551	1.39913	0.992987	-3.22761	0.923444	0.996117	0.999166	0.969463
P04264	0.24434	0.626475	-0.160228	0.621089	1.48386	0.237347	0.394854	0.223171	0.717605	0.406954	-0.160228	0.960382	0.394854	0.615293	-0.1537	0.964777	0.555082	0.317072	0.00652712	0.999997	-0.548555	0.327712	0.996117	0.945289	0.737061
P35908	0.0624983	0.80514	-0.130932	0.80259	0.277903	0.603878	0.276095	0.598079	0.930737	0.346193	-0.130932	0.994518	0.276095	0.952533	-0.5694	0.697397	0.407027	0.864831	-0.438468	0.83675	-0.845495	0.370425	0.996117	0.999166	0.706373
P08779	0.0118181	0.914515	-0.0944883	0.913432	0.00156575	0.968829	-0.0343926	0.968436	0.0906266	0.76649	-0.0944883	0.999541	-0.0343926	0.999978	0.241158	0.992546	0.0600956	0.999881	0.335646	0.980434	0.275551	0.988977	0.996117	0.999166	0.908455
F1LMV6	1.26156e-05	0.997201	0.00316694	0.997166	0.591981	0.450646	0.686025	0.441654	0.0708892	0.792772	0.00316694	1	0.686025	0.868278	0.353461	0.978897	0.682859	0.869843	0.350294	0.979438	-0.332564	0.982305	0.999266	0.999166	0.926954
P47819	0.471343	0.500253	-1.41204	0.49237	0.000445195	0.983375	0.0433963	0.983166	0.240918	0.628886	-1.41204	0.902276	0.0433963	0.999997	-2.79631	0.524858	1.45543	0.894115	-1.38427	0.907315	-2.8397	0.511454	0.996117	0.999166	0.872953
Q6IMF3	0.16104	0.692456	2.09436	0.688201	0.324547	0.575232	2.9732	0.568888	0.065909	0.800012	2.09436	0.97814	2.9732	0.941108	6.96239	0.541127	0.878835	0.998303	4.86803	0.787246	3.9892	0.870496	0.996117	0.999166	0.926954
P61765	0.567482	0.460038	-0.297596	0.451261	0.093538	0.762887	0.120822	0.759727	0.0702963	0.793619	-0.297596	0.875283	0.120822	0.990078	-0.324901	0.843887	0.418418	0.714416	-0.0273046	0.999882	-0.445723	0.672031	0.996117	0.999166	0.926954
P62902	3.97274	0.0600635	-0.988163	0.0462425	1.75718	0.19992	0.657191	0.184977	0.104029	0.750394	-0.988163	0.190521	0.657191	0.546513	-0.104833	0.996661	1.64535	0.00486536	0.88333	0.282044	-0.762023	0.415246	0.542656	0.924896	0.907257
O35095	0.427971	0.520438	0.446251	0.512986	0.857449	0.365493	0.631649	0.354454	1.68411	0.209148	0.446251	0.914114	0.631649	0.790936	-0.174007	0.994181	0.185398	0.992985	-0.620258	0.799907	-0.805656	0.638838	0.996117	0.999166	0.691069
A0A0G2JZ53	0.836284	0.371356	-0.685627	0.360462	0.132424	0.719751	-0.272831	0.715932	0.159068	0.694242	-0.685627	0.797124	-0.272831	0.983526	-1.38134	0.253457	0.412796	0.946419	-0.695711	0.789869	-1.10851	0.450521	0.966756	0.999166	0.882418
G3V6H5	0.320578	0.577559	-1.02305	0.571261	0.000432159	0.98362	0.0375623	0.983414	0.368403	0.550705	-1.02305	0.942101	0.0375623	0.999997	-2.53647	0.496895	1.06061	0.936049	-1.51342	0.836557	-2.57403	0.483883	0.996117	0.999166	0.830675
P41123	0.0263708	0.872628	-0.523574	0.870998	0.043995	0.835985	0.676267	0.833863	1.00461	0.328172	-0.523574	0.998477	0.676267	0.99674	-4.41745	0.518176	1.19984	0.982421	-3.89387	0.621905	-5.09371	0.390207	0.996117	0.999166	0.696373
A0A0G2JSV0	0.648494	0.430122	-1.92567	0.420651	0.218105	0.645535	-1.11677	0.640488	0.180836	0.675196	-1.92567	0.851983	-1.11677	0.966264	-1.60435	0.908096	0.808907	0.986678	0.321328	0.999134	-0.487579	0.997002	0.996117	0.999166	0.879261
P54921	0.835927	0.371456	-4.66557	0.360564	1.39174	0.251954	-6.02005	0.238111	1.69551	0.207674	-4.66557	0.797235	-6.02005	0.639705	-1.28871	0.994351	-1.35448	0.993458	3.37686	0.911421	4.73134	0.790283	0.966756	0.957126	0.691069
Q5RKJ9	0.638101	0.433783	-1.5982	0.424399	0.000184832	0.989288	0.0272003	0.989153	0.383437	0.542759	-1.5982	0.854992	0.0272003	0.999999	-3.32305	0.344559	1.6254	0.848646	-1.72485	0.824379	-3.35025	0.33723	0.996117	0.999166	0.829647
P85834	2.74501	0.113164	-3.17061	0.0975584	0.153019	0.699803	-0.748588	0.695667	0.297219	0.59166	-3.17061	0.346791	-0.748588	0.979693	-2.44375	0.577638	2.42202	0.584905	0.726859	0.98135	-1.69516	0.812248	0.654514	0.999166	0.853056
Q5XIE8	0.0122331	0.913033	0.122388	0.911931	0.0202983	0.888133	-0.157652	0.886707	0.096487	0.759301	0.122388	0.999516	-0.157652	0.998969	-0.521357	0.965408	-0.28004	0.994316	-0.643746	0.937602	-0.363705	0.98775	0.996117	0.999166	0.908455
Q6IE67	5.89953	0.0246966	-8.28298	0.0151449	0.00441082	0.947708	-0.226484	0.947048	1.09409	0.308044	-8.28298	0.0714015	-0.226484	0.999895	-3.46494	0.740034	8.05649	0.0844472	4.81804	0.491245	-3.23845	0.77795	0.406544	0.999166	0.696373
A0A0G2JWM2	0.806604	0.379811	-2.96594	0.369126	1.41853	0.24759	3.93324	0.233646	0.126969	0.725327	-2.96594	0.805829	3.93324	0.632535	-0.696858	0.996681	6.89917	0.156533	2.26908	0.902066	-4.6301	0.498034	0.967615	0.951813	0.893781
Q6P3V9	1.81118	0.193426	-2.45258	0.178367	0.0173048	0.896656	0.239732	0.895342	0.975647	0.335076	-2.45258	0.533661	0.239732	0.999188	0.33283	0.997839	2.69231	0.451246	2.78541	0.420372	0.0930986	0.999952	0.781002	0.999166	0.700713
O35303	1.17743	0.290786	-0.765112	0.277879	0.364289	0.552919	-0.425579	0.546134	0.234146	0.633723	-0.765112	0.698676	-0.425579	0.930972	-0.708171	0.746867	0.339534	0.963207	0.0569414	0.999811	-0.282592	0.978222	0.920514	0.999166	0.872953
P00507	0.0842088	0.77466	-0.526977	0.771673	0.0133897	0.909033	0.210135	0.907879	0.371195	0.549213	-0.526977	0.991495	0.210135	0.999446	-1.88153	0.72822	0.737112	0.97741	-1.35456	0.878445	-2.09167	0.6573	0.996117	0.999166	0.830675
A0A0G2K3P9	0.135003	0.717159	-0.67699	0.7133	0.0300746	0.864064	0.319529	0.862321	1.00395	0.328326	-0.67699	0.983058	0.319529	0.998148	-2.96831	0.372328	0.996519	0.949014	-2.29132	0.59903	-3.28784	0.280735	0.996117	0.999166	0.696373
D4AC23	3.33704	0.0827007	-4.18939	0.0677365	1.51809	0.232198	-2.82566	0.217909	4.85074	0.0395315	-4.18939	0.260616	-2.82566	0.606325	0.128098	0.999937	1.36374	0.933731	4.31749	0.235488	2.95375	0.570614	0.559212	0.945289	0.443172
Q99PD4	2.13215	0.159769	-4.92227	0.144238	0.00833344	0.928172	0.307729	0.927264	0.00662511	0.935937	-4.92227	0.46178	0.307729	0.999728	-4.22651	0.592482	5.23	0.406673	0.695761	0.996892	-4.53424	0.534111	0.725452	0.999166	0.969463
B2RZ72	1.05752	0.316059	-1.87969	0.303782	0.0708176	0.792874	0.486421	0.79015	0.0230535	0.880839	-1.87969	0.7328	0.486421	0.993408	-1.78575	0.762601	2.36611	0.566433	0.0939339	0.999951	-2.27217	0.599334	0.937741	0.999166	0.95734
Q5XKE5	0.00618667	0.938088	-0.0718498	0.937307	0.0799002	0.780337	0.258209	0.777433	0.195224	0.663344	-0.0718498	0.999826	0.258209	0.992127	-0.384434	0.974936	0.330058	0.983862	-0.312585	0.986224	-0.642643	0.895738	0.996117	0.999166	0.875252
P15999	0.528202	0.475785	-0.351237	0.467364	0.579894	0.45524	0.368023	0.446354	0.0195671	0.890152	-0.351237	0.886417	0.368023	0.871739	0.11239	0.995573	0.719261	0.444563	0.463628	0.772548	-0.255633	0.952082	0.996117	0.999166	0.95734
P82995	0.126623	0.725686	-0.708042	0.72196	0.0263439	0.872692	0.322956	0.871063	0.466671	0.50236	-0.708042	0.984563	0.322956	0.998479	-2.3074	0.652369	1.031	0.954771	-1.59935	0.852686	-2.63035	0.548873	0.996117	0.999166	0.807083
P15791	0.0415855	0.840473	-0.594877	0.838412	0.000262578	0.987232	-0.04727	0.987071	0.741704	0.399323	-0.594877	0.997001	-0.04727	0.999998	-4.19508	0.475468	0.547607	0.997655	-3.6002	0.605048	-4.14781	0.485596	0.996117	0.999166	0.737061
D3ZY51	0.0629262	0.804488	0.924579	0.801929	0.570833	0.458735	2.78473	0.449928	0.700437	0.412526	0.924579	0.994462	2.78473	0.874327	-0.653117	0.998025	1.86015	0.957994	-1.5777	0.973687	-3.43784	0.787256	0.996117	0.999166	0.740195
A0A0G2K654	0.0708491	0.792829	-0.230717	0.790105	0.24491	0.626075	0.428959	0.620682	0.0303873	0.863367	-0.230717	0.993404	0.428959	0.960251	0.411927	0.964553	0.659676	0.871934	0.642644	0.880344	-0.0170322	0.999997	0.996117	0.999166	0.953417
Q99NA5	0.00202652	0.96454	0.129123	0.964094	0.19105	0.666728	1.25372	0.662044	2.48842	0.130373	0.129123	0.999967	1.25372	0.972065	-5.01605	0.298512	1.1246	0.979557	-5.14517	0.276155	-6.26977	0.12694	0.996117	0.999166	0.640832
P63245	3.15053	0.0911248	-8.99212	0.0759024	0.135987	0.716179	1.86818	0.712304	1.68888	0.208529	-8.99212	0.285375	1.86818	0.982879	2.18681	0.973047	10.8603	0.139513	11.1789	0.121594	0.318633	0.999911	0.57355	0.999166	0.691069
A0A0G2JWR5	0.000288281	0.986622	0.0692485	0.986453	0.512809	0.482204	-2.92065	0.473925	0.0072164	0.933146	0.0692485	0.999998	-2.92065	0.890743	-2.36142	0.938417	-2.9899	0.883818	-2.43067	0.933325	0.559227	0.999081	0.996117	0.999166	0.969463
F1LS29	1.15874	0.29454	-4.9619	0.281726	0.214598	0.648189	-2.13534	0.643187	0.143366	0.708947	-4.9619	0.703952	-2.13534	0.967032	-4.62897	0.746939	2.82656	0.927922	0.332926	0.999865	-2.49363	0.948979	0.922414	0.999166	0.887221
P62914	1.54193	0.228696	-4.24368	0.21433	0.0778739	0.783065	0.953686	0.7802	0.00688012	0.934719	-4.24368	0.600208	0.953686	0.992419	-2.8891	0.832726	5.19736	0.424913	1.35457	0.978906	-3.84279	0.674406	0.837236	0.999166	0.969463
M0RDL2	0.216239	0.646944	-1.86335	0.641921	0.860387	0.36469	-3.71684	0.35363	0.645143	0.431297	-1.86335	0.966673	-3.71684	0.79007	-10.1319	0.055651	-1.85349	0.967171	-8.26851	0.165146	-6.41502	0.378015	0.996117	0.999166	0.750387
P02533	0.0992317	0.756017	0.174169	0.752754	0.186996	0.670055	0.23909	0.665428	0.228102	0.638113	0.174169	0.989181	0.23909	0.972909	0.786702	0.484956	0.0649214	0.999422	0.612533	0.684698	0.547612	0.754902	0.996117	0.999166	0.875252
P04797	1.23655	0.279325	-0.743423	0.266137	0.460157	0.505324	0.453506	0.497551	0.329745	0.572212	-0.743423	0.682126	0.453506	0.905352	-0.832835	0.597654	1.19693	0.277898	-0.089412	0.999147	-1.28634	0.217888	0.912719	0.999166	0.846066
D4A0F5	2.07731	0.164978	-1.17474	0.149503	0.142321	0.709958	0.307487	0.705985	0.602321	0.446775	-1.17474	0.473478	0.307487	0.981712	0.027327	0.999986	1.48223	0.264483	1.20207	0.452799	-0.28016	0.986043	0.725452	0.999166	0.760822
Q62634	0.00690572	0.934598	-0.25046	0.933772	0.00400509	0.950167	0.190739	0.949539	1.13199	0.30003	-0.25046	0.999794	0.190739	0.999909	-4.59465	0.422732	0.4412	0.998882	-4.34419	0.473433	-4.78539	0.385593	0.996117	0.999166	0.696373
D3ZC55	3.29559	0.0844915	-9.18445	0.0694662	0.0488312	0.82735	-1.11798	0.82511	0.300383	0.589708	-9.18445	0.266008	-1.11798	0.996194	-6.38105	0.587695	8.06646	0.381816	2.8034	0.94546	-5.26307	0.725718	0.559212	0.999166	0.852686
Q5XI32	1.69272	0.208034	-1.14284	0.193243	0.106687	0.747341	0.286913	0.743948	1.09395	0.308075	-1.14284	0.562235	0.286913	0.987973	0.443365	0.957981	1.42975	0.362995	1.58621	0.270547	0.156452	0.997995	0.796575	0.999166	0.696373
P63004	0.238426	0.630656	-1.92826	0.625345	16.2656	0.000651181	-15.9267	5.50544e-05	7.12839	0.0147143	-1.92826	0.961729	-15.9267	0.000290975	-2.94414	0.878603	-13.9984	0.00206735	-1.01588	0.994035	12.9825	0.00558964	0.996117	0.0778565	0.325744
P63039	6.81146	0.0167647	-2.49337	0.00905746	1.37704	0.254392	1.12109	0.240606	1.15731	0.29483	-2.49337	0.0447672	1.12109	0.643651	0.0811929	0.99978	3.61446	0.000867654	2.57457	0.0353606	-1.0399	0.696607	0.316557	0.960703	0.696373
P35281	0.0223677	0.882611	-0.741034	0.881113	0.165116	0.688804	2.01336	0.684489	0.00590793	0.939496	-0.741034	0.998808	2.01336	0.977339	0.733738	0.998843	2.7544	0.94497	1.47477	0.990837	-1.27963	0.993966	0.996117	0.999166	0.971048
P63329	7.83577	0.0110755	-10.5336	0.00512222	0.280012	0.602518	-1.99124	0.596693	2.94893	0.101381	-10.5336	0.0262679	-1.99124	0.952029	-3.38617	0.804903	8.54234	0.105021	7.14742	0.228158	-1.39493	0.982618	0.258312	0.999166	0.587292
P60712	1.67994	0.20969	-1.04852	0.194932	0.138164	0.714022	0.300694	0.710113	0.0524358	0.821203	-1.04852	0.565369	0.300694	0.98248	-0.485848	0.931902	1.34921	0.340808	0.562667	0.898838	-0.786542	0.765262	0.796575	0.999166	0.926954
P84586	0.138608	0.713584	0.174839	0.709668	0.68269	0.41841	0.388022	0.408662	2.85984	0.106342	0.174839	0.982399	0.388022	0.842051	-0.560269	0.631256	0.213182	0.96888	-0.735109	0.398601	-0.948291	0.1809	0.996117	0.999166	0.587292
P09951	0.0843976	0.774415	-0.136153	0.771424	1.21012	0.284374	0.515556	0.271309	2.2605	0.148339	-0.136153	0.991467	0.515556	0.689491	-0.617102	0.552195	0.651709	0.505275	-0.480949	0.734064	-1.13266	0.0735722	0.996117	0.999166	0.667072
Q9C075	0.000438387	0.983503	-0.0350034	0.983295	0.177771	0.677793	0.704876	0.673295	0.446512	0.511635	-0.0350034	0.999997	0.704876	0.974803	-0.909968	0.948101	0.739879	0.971054	-0.874965	0.953483	-1.61484	0.768844	0.996117	0.999166	0.813043
Q63560	2.20382	0.15326	-0.787706	0.137669	0.00438053	0.947887	0.0351188	0.94723	0.387219	0.540795	-0.787706	0.446874	0.0351188	0.999896	-1.21954	0.0983718	0.822825	0.407141	-0.43183	0.847973	-1.25466	0.0841746	0.725452	0.999166	0.828678
Q9ER34	1.83531	0.190609	-0.940734	0.175502	0.23667	0.63191	0.337818	0.626622	0.0165677	0.898868	-0.940734	0.527949	0.337818	0.962126	-0.476512	0.902399	1.27855	0.253976	0.464221	0.908973	-0.814331	0.644144	0.779432	0.999166	0.961782
Q9WUW2	3.92465	0.0615011	5.7036	0.0475831	4.08115	0.0569614	5.81621	0.043364	1.82633	0.191651	5.7036	0.195133	5.81621	0.180474	6.01739	0.156416	0.11261	0.999979	0.313793	0.999537	0.201183	0.999878	0.542656	0.545809	0.687373
P42123	4.15024	0.0550806	-1.33389	0.0416286	0.167532	0.686665	0.267998	0.682314	0.14474	0.707624	-1.33389	0.174245	0.267998	0.97686	-1.41817	0.132885	1.60188	0.0684926	-0.0842849	0.999239	-1.68617	0.0495247	0.542656	0.999166	0.887221
P35559	0.272502	0.607392	-1.07814	0.601658	1.62539	0.216955	-2.63311	0.202342	2.90091	0.104021	-1.07814	0.953818	-2.63311	0.57897	1.26351	0.928381	-1.55497	0.875466	2.34165	0.668578	3.89662	0.233722	0.996117	0.945289	0.587292
P62815	0.495656	0.489532	-1.25392	0.481415	0.195997	0.662723	0.788504	0.657972	0.535115	0.472949	-1.25392	0.895536	0.788504	0.971026	-2.30796	0.565569	2.04243	0.66048	-1.05404	0.934596	-3.09647	0.303707	0.996117	0.999166	0.784582
Q5D059	1.0565	0.316287	-0.836712	0.304015	0.963329	0.338074	-0.798968	0.326349	3.76309	0.0666295	-0.836712	0.733089	-0.798968	0.76002	0.597527	0.883424	0.0377446	0.999964	1.43424	0.291866	1.39649	0.315463	0.937741	0.999166	0.534701
A0A0G2K9J2	4.94126	0.0379141	-1.09764	0.0262229	1.16917	0.292437	0.533923	0.279571	0.000632331	0.980188	-1.09764	0.117161	0.533923	0.700996	-0.546153	0.685803	1.63156	0.00511463	0.551483	0.679122	-1.08008	0.126737	0.451009	0.999166	0.989364
F1LX07	1.50587	0.234021	-0.881742	0.219771	0.739855	0.399901	0.618047	0.389707	2.05884	0.166779	-0.881742	0.609524	0.618047	0.825365	-1.72175	0.0779252	1.49979	0.157099	-0.840011	0.64643	-2.3398	0.00652101	0.837236	0.999166	0.669364
A0A0G2K0B6	0.864476	0.363576	-3.1053	0.352489	0.026459	0.872417	0.543268	0.870784	0.187155	0.669924	-3.1053	0.788869	0.543268	0.998469	-4.60539	0.512598	3.64857	0.694174	-1.50008	0.969809	-5.14865	0.412587	0.966756	0.999166	0.877738
F1LMA5	0.00997287	0.921446	0.298805	0.920452	0.00176745	0.966883	-0.125792	0.966466	1.61398	0.218514	0.298805	0.999644	-0.125792	0.999973	-5.20278	0.303505	-0.424597	0.998981	-5.50158	0.255113	-5.07698	0.325335	0.996117	0.999166	0.691069
P61107	1.47534	0.238651	5.17351	0.224505	0.185785	0.671058	1.83588	0.666448	0.0129632	0.910487	5.17351	0.61751	1.83588	0.97316	6.32357	0.446778	-3.33763	0.861935	1.15006	0.99312	4.48769	0.717745	0.837236	0.999166	0.96617
P85845	0.145718	0.706687	-0.741718	0.702662	0.0101482	0.920761	-0.195738	0.919758	0.336738	0.568199	-0.741718	0.981077	-0.195738	0.999634	-2.53202	0.560922	0.545979	0.992263	-1.79031	0.793412	-2.33629	0.625316	0.996117	0.999166	0.844407
Q08163	2.89207	0.104515	-8.18062	0.0890163	0.000265812	0.987154	0.0784276	0.986992	3.15167	0.0910701	-8.18062	0.323282	0.0784276	0.999998	3.97503	0.842005	8.25905	0.31474	12.1557	0.055817	3.89661	0.849763	0.622576	0.999166	0.587292
D3ZJ86	0.253996	0.619782	1.38862	0.614275	0.167503	0.68669	-1.12767	0.68234	1.4083	0.249244	1.38862	0.958159	-1.12767	0.976867	-4.36322	0.387996	-2.51629	0.797787	-5.75184	0.157215	-3.23555	0.643114	0.996117	0.999166	0.696373
O08651	0.14311	0.709194	-0.882676	0.705209	0.0546397	0.817554	-0.545407	0.815178	1.97086	0.175695	-0.882676	0.981565	-0.545407	0.995505	3.20435	0.516149	0.33727	0.998924	4.08703	0.297081	3.74976	0.374522	0.996117	0.999166	0.675239
P62494	0.219444	0.644529	-1.74041	0.639464	1.53066	0.230344	-4.59652	0.216014	0.777188	0.388475	-1.74041	0.965969	-4.59652	0.603109	-1.70494	0.967904	-2.85611	0.868567	0.0354774	1	2.89159	0.864327	0.996117	0.945289	0.734474
Q64548	0.000487475	0.982604	0.0369195	0.982385	0.0169431	0.897736	-0.217659	0.896435	0.811837	0.3783	0.0369195	0.999996	-0.217659	0.999213	-2.31147	0.510437	-0.254578	0.998744	-2.34839	0.496517	-2.09381	0.593521	0.996117	0.999166	0.727152
A0A0G2K730	0.88244	0.358742	1.57961	0.347534	1.50448	0.234228	2.06253	0.219983	2.13758	0.159265	1.57961	0.783613	2.06253	0.609895	0.165315	0.99966	0.482921	0.991751	-1.4143	0.834852	-1.89722	0.672036	0.959634	0.945289	0.667072
Q5M7A7	0.572268	0.458178	2.17116	0.449359	0.104077	0.750339	0.925913	0.746991	3.06511	0.0953146	2.17116	0.873916	0.925913	0.9884	-4.00902	0.501289	-1.24525	0.972649	-6.18018	0.136467	-4.93493	0.313455	0.996117	0.999166	0.587292
B4F773	3.3423	0.0824763	-1.40703	0.0675201	0.271722	0.607904	-0.401183	0.602179	1.14621	0.297095	-1.40703	0.25994	-0.401183	0.954004	-0.642942	0.837628	1.00585	0.558453	0.764088	0.753542	-0.241759	0.98927	0.559212	0.999166	0.696373
P20788	2.15834	0.157353	5.86934	0.141798	10.1205	0.00469246	-12.7095	0.00146631	1.23926	0.278814	5.86934	0.456322	-12.7095	0.00808417	-0.550561	0.999067	-18.5789	1.66344e-05	-6.4199	0.374595	12.159	0.0130462	0.725452	0.215151	0.696373
A0A0G2JUK2	1.63568	0.21556	0.857087	0.200919	1.04658	0.318512	0.685585	0.306296	6.52943	0.0188615	0.857087	0.576386	0.685585	0.735944	-0.879069	0.555375	-0.171501	0.994126	-1.73616	0.0471265	-1.56465	0.0904214	0.812084	0.999166	0.378409
A0A0G2JT78	1.478	0.238244	-4.14684	0.224088	0.190652	0.667052	-1.48936	0.662375	0.767845	0.391288	-4.14684	0.616814	-1.48936	0.972148	-1.4092	0.976233	2.65748	0.86397	2.73764	0.853238	0.080161	0.999995	0.837236	0.999166	0.734523
A0A0G2KA90	0.0918726	0.76494	1.37386	0.76181	1.30846	0.26618	-5.18479	0.252673	0.232581	0.634852	1.37386	0.990336	-5.18479	0.662256	-0.719544	0.998577	-6.55866	0.469951	-2.09341	0.967313	4.46525	0.757941	0.996117	0.983049	0.872953
Q7M0B6	0.348726	0.56145	-2.53975	0.554835	1.42888	0.24593	-5.141	0.231948	0.393845	0.537385	-2.53975	0.934982	-5.141	0.629778	-11.4978	0.037594	-2.60124	0.930578	-8.95804	0.158677	-6.3568	0.450811	0.996117	0.951125	0.827728
A0A0G2K013	0.795098	0.383166	-2.91587	0.372563	0.042109	0.839486	-0.671035	0.837412	0.0510865	0.823477	-2.91587	0.809191	-0.671035	0.996945	-2.54164	0.864798	2.24483	0.902299	0.374228	0.999464	-1.8706	0.940436	0.972302	0.999166	0.926954
Q6URK4	0.00360474	0.95272	0.0313601	0.952124	0.235666	0.632629	-0.253565	0.627354	0.733836	0.40179	0.0313601	0.999922	-0.253565	0.962352	-0.854988	0.35778	-0.284925	0.947785	-0.886348	0.325219	-0.601423	0.65752	0.996117	0.999166	0.737061
Q5U300	0.132249	0.719927	-1.04933	0.716111	0.998166	0.32969	2.88281	0.317755	0.387142	0.540835	-1.04933	0.983557	2.88281	0.749923	-0.705533	0.994866	3.93215	0.522866	0.343798	0.999396	-3.58835	0.599008	0.996117	0.999166	0.828678
D4ABL7	3.57898	0.0730849	6.67019	0.0585149	0.384894	0.542001	2.1874	0.534996	1.1298	0.300484	6.67019	0.231501	2.1874	0.925594	3.55761	0.744141	-4.48279	0.581203	-3.11258	0.813813	1.37021	0.980073	0.559212	0.999166	0.696373
P28073	19.5224	0.000264599	13.9634	9.94254e-06	29.7112	2.46064e-05	17.2261	5.01436e-08	7.60417	0.0121424	13.9634	6.68901e-05	17.2261	2.62581e-07	18.8651	1.01292e-08	3.26261	0.730414	4.90163	0.406966	1.63902	0.954653	0.0566242	0.00526578	0.300303

## Sheet: Log2_Fold_Change
	Sex Fold Change	Age Fold Change	4 F/ 9 F Fold Change	4 M/ 9 M Fold Change	4 F/ 4 M Fold Change	9 F/9 M Fold Change
B2RZD4	0.104106	-1.27147	0.3797	-23.8489	23.1304	-1.0982
Q3B8Q3	0.140954	0.45763	3.42776	-1.93073	2.27954	-3.07895
Q5U206	-1.32088	-1.56175	2.59312	-6.49968	4.97343	-4.11937
A0JN29	1.06326	-2.76183	-2.13369	-6.75238	5.39911	0.780414
F7F707	0.0946153	-1.78616	-0.545833	-4.98075	3.82177	-0.613149
Q7Z3Y8	-1.4852	1.927	-0.252654	3.36634	-2.48353	1.13546
D4AEC0	2.14918	1.76373	2.48022	-0.362257	3.10382	0.261348
Q5XIV1	0.906095	-1.8059	-1.07052	-4.79829	4.12297	0.395198
O35458	2.32537	-0.361856	-0.476204	0.201475	1.97049	2.64817
A0A0G2JY22	-0.594579	-2.59063	-1.17818	-4.84145	2.59018	-1.07309
Q8BGZ7	0.131434	-1.40731	-0.321066	-3.39699	2.48982	-0.586108
A0A0G2K1S6	-1.03961	-1.22153	0.950643	-2.80027	1.35259	-2.39832
P62804	1.30942	1.34743	7.14026	-4.73833	6.09062	-5.78797
P62890	-2.21504	1.33795	0.0571999	1.6713	-2.79279	-1.17869
A0A096MK30	-2.61067	-2.63662	3.18231	-6.16631	3.42482	-5.9238
D3ZAN0	-0.91108	1.46944	0.0680544	2.53929	-1.64845	0.822787
P19527	2.83576	3.1389	4.2659	0.132547	3.6979	-0.435451
P06396	-2.91826	-2.46712	1.19461	-3.49729	0.178478	-4.51342
Q5BKC3	0.126525	-0.688505	0.169391	-1.80028	1.37316	-0.596511
M0RDR7	0.543429	-0.563513	0.478035	-2.57856	2.56461	-0.491989
Q2UVX4	-3.16782	-3.95095	0.0361192	-6.46939	2.3357	-4.1698
D3ZU13	-0.81756	-5.75196	-5.86352	-5.69218	-0.985838	-0.814492
O35824	-2.07518	2.07475	-1.00098	3.54084	-3.54188	0.999938
B2GV73	-1.57493	-1.87977	-1.16368	-2.17012	-0.811447	-1.8179
A0A3G2LW22	-0.631471	-1.92118	-0.161111	-4.6242	2.96727	-1.49582
P12035	-0.535399	-0.289668	2.23914	-2.08191	1.57526	-2.74579
A0A0G2JYY8	-1.46399	-1.17124	3.25746	-3.324	1.85385	-4.72762
A0A0G2JV28	0.853503	0.033677	0.993863	-1.85181	2.47111	-0.374563
B5DEM0	-1.39116	1.04233	2.5727	0.605461	-0.886506	-2.85375
A0A0G2QC61	-0.451293	-1.56411	-3.46128	-0.726644	-2.62935	0.105281
M0RC99	-0.912426	-0.976408	0.904591	-2.29056	1.02898	-2.16618
P08729	-0.211894	-0.0501803	-1.89757	1.45551	-2.00396	1.34912
Q5XI78	-0.546606	0.0736581	-0.938502	0.762086	-1.42216	0.278428
F1LQD1	2.06922	-3.41486	-3.3569	-3.68185	2.36806	2.04311
P21531	0.334392	-1.94768	-0.978017	-4.5527	3.37694	-0.197737
P18420	-1.04143	-0.816815	3.62868	-3.3636	2.34378	-4.6485
P62744	-1.00839	0.984813	0.742504	1.11023	-1.13524	-0.767516
Q5XI21	1.44245	0.345133	0.670683	-0.519136	2.02196	0.832138
Q4FZT6	1.96549	2.68078	6.33586	-0.67004	3.32131	-3.68459
D3ZUD5	-1.43932	2.64968	3.42923	2.42681	-1.32132	-2.32373
A0A7U3JW58	3.90887	-2.53934	-2.67621	-1.09196	2.66987	4.25412
Q9JHU0	-0.131607	1.17829	2.05143	0.532328	0.314855	-1.20424
D4A3H5	-0.686336	1.65473	0.974228	2.17576	-0.991493	0.210043
A0A0G2JVW1	0.341481	-3.015	-2.14894	-5.9019	3.82502	0.0720657
P47860	-0.395384	0.410584	-0.271268	0.957174	-0.938005	0.290437
D3ZDV2	-1.982	0.907164	-0.65997	1.35688	-2.87387	-0.857016
P14925	0.0827302	2.51562	1.66138	4.18548	-0.236392	2.28772
P55053	-1.45561	-1.91139	0.685131	-3.92456	1.86324	-2.74646
P02787	-6.23499	-2.48133	0.304461	-2.54178	-4.32036	-7.1666
G3V6C1	-0.313669	0.201842	0.417067	0.0303992	-0.135274	-0.521942
D3ZF26	-1.01889	0.698903	-0.52348	1.37478	-1.83372	0.0645457
G3V9Y1	2.66387	2.65964	3.71612	-0.315271	3.7243	-0.307087
Q6S3A5	-1.30873	-1.31411	2.68399	-4.15112	2.71273	-4.12238
P00761	0.705436	-0.988445	-0.518685	-1.90058	1.66586	0.283961
A0A7U3L5J6	-1.91982	1.90854	0.455148	2.45269	-2.46807	-0.470532
Q99456	-1.53148	-1.17972	-4.84339	-0.581707	-5.10429	-0.842609
A2RUW1	-6.0099	-4.68903	-0.412872	-4.95453	-2.23074	-6.77239
G3V836	0.613338	-0.210905	0.721142	-1.82243	2.11098	-0.432597
D3ZCI2	-2.40095	2.9214	2.49543	3.01386	-2.46808	-1.94966
P42930	-1.86898	-1.23416	2.6389	-2.57087	0.71149	-4.49828
F1LQ48	0.120547	0.858794	4.51982	-1.19786	1.77882	-3.93885
Q63610	-0.857989	-2.60767	-0.816806	-5.69712	3.40122	-1.47909
Q8K585	0.472944	0.205111	2.06606	-2.41042	2.82307	-1.65342
F1LS42	1.10625	0.166956	-0.216304	1.03253	0.568248	1.81708
P02663	-3.1464	-0.623112	-0.171505	-0.675639	-2.85768	-3.36182
P36201	-0.0292922	0.636331	-0.707731	2.31505	-1.16194	1.86083
P31044	-0.280766	-0.550765	1.36308	-2.53755	2.01226	-1.88837
Q06647	-1.59231	1.81466	0.787307	2.2562	-1.97751	-0.508617
Q9JK11	0.329723	0.1746	0.994634	-0.831485	1.2178	-0.608316
P16638	-0.696907	0.166196	3.78446	-1.36395	1.03951	-4.1089
P43278	1.18147	1.46034	3.50186	-1.13491	2.73572	-1.90105
O08835	0.98516	-0.283435	-1.02465	1.16477	-0.0841816	2.10524
Q63598	-1.86196	-0.307077	1.63433	-0.818326	-0.798391	-3.25104
D3ZUJ7	-1.90151	2.40387	2.28696	2.43628	-1.92584	-1.77651
P24049	-1.22299	1.91191	-0.221173	3.74726	-2.23419	1.73425
A0A0G2KB63	-2.26798	-1.28011	4.89771	-2.48738	0.408544	-6.97655
A0A0H2UHE1	0.603034	0.996193	2.42266	-0.599108	1.68674	-1.33503
Q91ZN1	0.309158	-0.0652287	0.885457	-1.28938	1.46918	-0.705661
P30009	-0.594399	-1.15459	-0.268015	-1.87036	0.484542	-1.1178
D4A5T8	-2.20245	-2.03986	0.723482	-3.12558	0.396491	-3.45257
Q63532	-0.455268	-0.604545	1.3684	-2.38823	1.71285	-2.04377
O95678	-0.875369	-3.49666	-1.98577	-5.95531	2.79245	-1.17709
P21708	-1.55781	1.94928	1.20927	2.25713	-1.8023	-0.754436
D3ZFQ8	0.189583	0.220126	2.14544	-1.81324	2.0701	-1.88859
A0A0G2JYE9	0.180146	-1.95253	-1.41249	-2.76118	1.26721	-0.0814824
A1A5L1	-0.314376	0.273991	1.15093	-0.388909	0.356759	-1.18308
A0A0G2JSR0	0.693865	0.68081	0.685024	0.673998	0.698103	0.687077
Q5I0E7	0.020548	-1.07731	0.167761	-3.00086	2.27268	-0.895941
Q1RP77	-1.02114	0.589225	0.240993	0.7666	-1.23864	-0.713029
D3ZE63	-4.4138	-1.5814	4.13829	-1.84437	-2.29469	-8.27735
D4ABK1	-0.244697	0.0117067	0.850641	-0.689054	0.504096	-1.0356
P11661	-0.268513	1.42186	1.94317	1.04726	-0.0326056	-0.92852
D4A781	0.178968	-0.435832	-1.85432	0.963162	-1.43027	1.38721
O88778	1.531	0.526401	1.06772	-0.960836	2.52723	0.498672
Q6IFU7	-1.39342	-1.20314	4.59705	-4.1731	2.79909	-5.97105
D3ZYS7	0.996231	-0.746078	-0.529602	-1.20689	1.4334	0.756106
A0A096MIY7	-0.0593991	0.450224	-0.982446	2.0826	-1.3269	1.73815
P48679	-0.995431	-0.570621	3.01482	-2.41542	1.49957	-3.93067
P02754	-2.13564	-0.419123	-0.148992	-0.481456	-1.95134	-2.28381
M0RCJ9	-0.913689	1.31299	-0.0793519	2.32254	-1.69098	0.710917
A0A1L1WKG3	-0.72602	-0.429298	2.50098	-2.28769	1.59578	-3.19289
D3ZKA0	-3.2056	-2.06601	0.507112	-2.50194	-1.23772	-4.24678
P0DMW0	-2.96267	-2.51723	1.03852	-3.49435	0.0820958	-4.45078
P84083	-2.88038	-2.95718	2.43573	-6.04222	2.93889	-5.53905
Q6P6U2	-0.354062	-1.36573	-0.57831	-2.14442	0.766599	-0.799516
A0A0G2JZQ9	-2.71692	-3.35252	-1.16851	-4.07794	-0.255447	-3.16488
Q5M7T6	-1.20085	2.03795	1.24481	2.48088	-1.47101	-0.234935
Q5M7V3	-1.20321	2.69521	1.60564	3.43887	-1.48586	0.347377
P10599	-0.364372	-0.730602	-0.00403412	-1.36057	0.468669	-0.887864
D3ZB78	-0.410912	0.815703	1.56421	0.320273	0.0175672	-1.22637
Q9QX69	-1.47362	1.98693	1.37792	2.24764	-1.66759	-0.797873
Q9Z2L0	-0.391805	0.0994242	1.3992	-0.837657	0.623216	-1.61364
Q4KM71	-0.395565	-0.901026	0.196375	-1.92944	0.965042	-1.16077
B2GUZ5	-1.07935	-2.61976	-2.19218	-2.85834	-0.512307	-1.17847
P56603	-0.79876	1.1563	-0.00188881	1.99881	-1.47754	0.523159
B2RYW7	-0.861588	1.22665	0.17785	1.94728	-1.44278	0.326659
Q9ERH3	0.214373	0.375572	-0.0974288	0.952955	-0.234348	0.816035
D4AD70	-1.12895	0.730917	-0.338164	1.27357	-1.80851	-0.196775
Q62951	-5.70881	6.81234	0.231473	12.3357	-6.59743	5.50675
Q6IFW6	-2.58352	-2.37201	1.84389	-4.01037	1.15917	-4.69509
Q5XI73	-1.26601	0.4701	-0.0775596	0.705731	-1.61544	-0.832151
G3V8A5	-1.06216	0.600439	1.10339	0.373377	-0.788124	-1.51813
A0A0G2K1C0	-1.85567	-0.979216	2.89964	-2.1309	0.390487	-4.64006
Q6IFW7	0.493652	1.14343	0.864858	1.57505	0.279743	0.989936
M0R776	0.45817	1.60642	4.44693	-0.153797	1.47244	-3.12829
Q00715	4.2308	4.29536	7.96248	-2.92125	7.32516	-3.55857
B0BMY8	2.42588	2.6473	5.02893	-1.34549	4.20657	-2.16785
Q62826	-0.846113	-1.21899	0.702135	-2.83209	1.48432	-2.0499
P02768	-0.875508	-0.621916	1.72891	-2.09367	1.14146	-2.68112
D3ZLY9	1.28367	3.09389	4.8092	1.38952	1.69954	-1.72014
Q5RJM6	-0.68499	1.2579	0.216083	2.08722	-1.27609	0.595044
D3ZG43	-2.38337	1.59272	1.65267	1.58137	-2.36584	-2.43714
O88871	-0.706472	-0.728457	0.654919	-1.72495	0.690382	-1.68949
P62275	-1.87378	3.28121	3.27885	3.28186	-1.87406	-1.87106
B4F7C2	-0.572807	0.855819	-0.503927	1.9919	-1.52311	0.972716
P20156	-0.766858	0.26582	1.07138	-0.181607	-0.234759	-1.48774
A0A0U1RRX4	-2.08256	2.79409	3.36868	2.68073	-2.00678	-2.69473
Q5M7U6	-0.628676	-0.30705	1.82855	-1.73172	1.12488	-2.43539
A0A0G2JSU1	0.676943	0.074534	-1.33183	2.85248	-0.950407	3.2339
Q6PDV8	-0.983299	1.57268	0.845601	2.01791	-1.30322	-0.130916
Q63413	-1.85329	2.10753	3.7343	1.81654	-1.59728	-3.51504
X1WI37	-1.83153	1.13953	1.30437	1.0945	-1.76785	-1.97772
P49242	-1.10347	0.177327	1.01151	-0.193132	-0.584807	-1.78945
Q6P505	-0.698944	-0.572898	2.20114	-2.57544	1.81638	-2.96021
D3ZQ18	-0.654129	-2.2352	-1.44844	-2.92848	0.553563	-0.926478
P31000	-0.971571	-0.837491	3.30394	-3.5486	2.55619	-4.29635
P97536	-1.8418	-0.397133	0.795053	-0.736691	-1.08349	-2.61524
P02788	2.06591	1.42609	2.10651	-0.692379	3.15199	0.353101
A0A0G2K0W9	-0.555604	-1.07423	0.857677	-3.12794	2.09462	-1.891
D4ABI7	0.37306	0.417142	0.904152	-0.183568	0.850138	-0.237583
D3ZJF8	0.477813	1.4438	2.46994	0.405551	1.04984	-1.01454
P35213	-1.00974	-0.26358	1.71816	-1.22738	0.347844	-2.5977
P62716	-0.808227	-1.31654	-0.178105	-2.16679	0.556839	-1.43184
Q66HD0	-3.32347	-3.52549	-0.624001	-4.29186	-0.305254	-3.97311
P02662	-1.98322	1.2313	-1.13692	1.99647	-3.33826	-0.20487
C0JPT7	-0.528774	0.188728	3.86171	-1.55943	1.35614	-4.065
P10111	-0.86232	1.45941	0.932755	1.79042	-1.1037	-0.246034
D3ZWE3	-0.30605	-1.8507	-1.9432	-1.77827	-0.435369	-0.270433
Q9JJP9	-0.264391	0.708029	-0.494747	1.92121	-1.19483	1.22112
B2RYQ8	-0.458522	1.45546	2.86777	0.743285	0.0319531	-2.09253
Q7M0E7	-0.505767	0.899899	0.0941312	1.55426	-1.0367	0.423435
A0A0G2JXH6	-0.719133	0.00385014	-0.141231	0.091944	-0.836716	-0.603541
P55161	-0.714328	0.258803	0.152212	0.324097	-0.793195	-0.62131
G3V7U4	2.13667	1.56458	2.42924	-1.05521	3.51297	0.028529
Q6IFU9	-0.153091	0.467063	1.1252	-0.0841462	0.34517	-0.864172
D4A4T7	-0.60536	-0.277807	0.240257	-0.626202	-0.143415	-1.00987
Q99M64	0.0154843	-1.73179	-0.765537	-3.32134	2.04142	-0.514382
D3ZA32	-0.989399	0.00311733	0.310277	-0.151134	-0.765041	-1.22645
Q3KR86	-0.95757	2.76611	2.41776	2.97292	-1.03211	-0.476945
F1M981	-0.290928	-1.17162	-0.464204	-1.86632	0.67437	-0.727741
P08758	-2.26159	-2.13323	2.73571	-4.47526	2.07531	-5.13566
B2RZ24	-0.594841	1.02595	1.67308	0.649267	-0.276762	-1.30057
P02668	-2.15603	1.78623	1.3246	1.90128	-2.29847	-1.72179
G3V826	-1.7274	-0.850094	3.50368	-2.11987	0.569315	-5.05424
P17764	-0.811838	1.57784	0.731306	2.19032	-1.20622	0.2528
P23565	2.05917	2.26254	2.7723	0.835823	2.50389	0.56741
Q4KLN8	-1.9145	-1.73074	1.56042	-3.25432	1.06238	-3.75235
Q6P9V6	-0.825904	-0.455603	2.02779	-1.94155	1.13305	-2.8363
P07825	-0.852011	1.32024	0.422858	1.93175	-1.32018	0.188715
M0R6E0	-0.310127	1.04218	0.0193275	2.09261	-0.99662	1.07666
M0R9X8	-1.44288	0.363734	0.377023	0.35885	-1.43494	-1.45311
A0A0G2JSH9	-1.62558	1.43697	-1.92331	3.1592	-3.73341	1.3491
P84100	-0.233397	0.392681	2.18509	-0.872982	0.98138	-2.07669
M0R907	-1.25104	1.28384	1.11778	1.35601	-1.32203	-1.0838
Q92764	-1.61279	-2.46457	-0.561701	-3.69932	0.885513	-2.25211
Q06486	-0.322962	0.871634	-0.242935	1.97657	-1.12289	1.09661
B0BNL2	-1.30138	2.73821	3.40203	2.52349	-1.20045	-2.079
M0R735	-1.47065	0.291568	0.272977	0.298282	-1.48206	-1.45675
Q6AY21	0.107307	0.504915	1.22256	-0.205532	0.699207	-0.728885
B2GV99	-3.5693	-3.50166	2.66002	-6.01544	2.25637	-6.41909
Q75Q41	-0.294202	0.345984	0.51351	0.211111	-0.161872	-0.464271
P63326	-1.26796	-0.299835	-0.356488	-0.27638	-1.31239	-1.23228
F1M9V7	-1.6438	-1.38622	1.4519	-2.73094	0.840086	-3.34276
Q02563	0.242186	0.786829	0.701358	0.889705	0.17333	0.361677
A0A1W2Q680	0.588522	-0.153759	0.286846	-0.837252	1.20336	0.0792582
Q7Z794	-0.188965	0.338521	-0.24435	0.87204	-0.687418	0.428972
A0A0G2JT21	-0.452717	-0.0837125	0.299499	-0.36482	-0.116814	-0.781134
Q6P3V8	-2.17099	-0.474633	2.45684	-1.06385	-0.784556	-4.30525
A0A0G2KAW7	-0.209789	-0.874011	-1.03504	-0.738942	-0.401936	-0.105834
P02769	-1.13185	1.06166	0.849508	1.16211	-1.23582	-0.923211
F1LYQ8	-1.28225	1.47445	1.19868	1.59519	-1.39149	-0.994978
D4ACB8	-0.423252	0.3886	4.32808	-1.36724	1.34651	-4.3488
Q7TP11	-2.23718	-0.442339	2.5995	-1.00996	-0.865893	-4.47536
P62282	-1.08424	-0.0587942	1.9178	-0.906487	0.100313	-2.72397
Q498U4	-1.04784	1.91376	1.53329	2.12037	-1.17733	-0.590248
A0A0G2JSI4	-0.99676	2.87241	3.04996	2.78935	-0.966312	-1.22692
P62832	-0.704614	0.788098	-0.197694	1.47941	-1.36469	0.312417
D4A817	2.44796	2.73949	6.56247	-1.85757	4.64191	-3.77814
P50399	-1.64793	0.79955	2.216	0.437236	-1.13129	-2.91005
Q8VD52	-1.03579	2.36761	1.52437	2.93462	-1.28887	0.12138
P13221	-0.389502	0.76145	2.06975	-0.0427906	0.323806	-1.78874
Q6P9Y4	0.389692	-0.19955	-0.466073	0.145225	0.0671297	0.678428
D4A5L0	-1.17309	2.1094	2.45607	1.97116	-1.08687	-1.57178
P31662	-0.729042	1.24892	0.801339	1.54782	-0.958897	-0.212411
Q5BJN7	-1.03867	1.27648	0.898426	1.4758	-1.21517	-0.637805
P60901	-0.364727	-0.241097	0.987597	-1.23618	0.792795	-1.43098
Q63747	-0.127986	-0.544191	0.425204	-1.55	1.04287	-0.932339
P35527	-0.448363	0.635304	-0.197342	1.31123	-1.06191	0.446661
G3V7L8	-2.28471	-0.468113	2.29509	-0.987845	-0.975383	-4.25832
Q9R1S9	-0.563415	2.68273	1.78585	3.6492	-0.820155	1.04319
P63259	-0.693646	1.39307	6.2324	0.35881	0.119014	-5.75458
Q5D862	0.224345	-0.00820087	0.00923981	-0.0285767	0.243317	0.2055
Q6PDV6	-0.970965	1.59934	1.09864	1.89126	-1.17945	-0.386831
A0A0G2JWU1	-2.37221	-2.51429	1.44398	-4.72251	1.95235	-4.21415
P61206	-0.322133	-0.304742	0.0270964	-0.575663	0.00770731	-0.595052
A0A0G2JU96	-2.05638	-1.95157	1.33807	-3.47451	1.06158	-3.751
Q6P9U5	0.187182	-0.329962	-0.584737	-0.0458023	-0.111527	0.427407
A0A0G2K1L8	-0.23611	1.46723	2.41992	0.846083	0.154846	-1.41899
Q7RTS7	0.388294	2.2696	4.15734	1.04052	0.881207	-2.23561
P11730	1.45787	-0.632595	-0.385274	-1.37674	2.09913	1.10766
P49432	-0.972774	0.873614	0.511423	1.06826	-1.17704	-0.620206
Q6IMY8	1.81709	-2.05191	-3.63727	0.687072	-1.23472	3.08963
P11506-1	2.55718	-4.00182	-5.06128	-1.71564	-0.447572	2.89807
A0A0G2K8H0	-1.60849	2.52419	2.55259	2.51497	-1.60295	-1.64058
Q5XFV9	-0.867539	1.09404	0.503369	1.45594	-1.18931	-0.236737
Q6RJR6	1.53324	0.138639	0.307834	-0.349823	1.86445	1.20679
F1LRI7	-1.64449	2.63439	1.28453	3.33802	-2.00465	0.0488362
Q9EPH8	-1.32978	0.181394	1.32776	-0.24118	-0.687924	-2.25686
Q6P502	-1.19172	0.553997	0.985872	0.373403	-0.956067	-1.56854
B2RYU2	-1.50353	0.217022	1.96206	-0.310135	-0.669739	-2.94193
P63081	-0.867005	1.71002	1.30122	1.9625	-1.02887	-0.367594
A0A1W2Q6Q2	-0.507181	1.32727	0.494454	2.06064	-0.971031	0.595153
P05712	0.476858	-1.11045	-0.980281	-1.2992	0.696169	0.377249
Q99MZ8	-0.407854	1.75735	1.78452	1.73705	-0.397038	-0.444509
P62963	-1.32735	0.162354	0.916645	-0.12674	-0.875873	-1.91926
Q64559-1	-1.99295	-1.56093	-0.401636	-1.92462	-0.945753	-2.46874
Q9JKB7	-0.970455	1.23242	0.645978	1.57021	-1.26458	-0.340351
P62755	-1.39207	-0.830689	2.13434	-2.12308	0.733103	-3.52432
Q9WTP0	-0.573886	0.596119	0.455828	0.691913	-0.668768	-0.432683
P07824	-0.0956705	0.338463	1.39713	-0.569098	0.752421	-1.2138
B5DES0	-0.27822	-2.48585	-3.65425	-1.86228	-1.82991	-0.0379399
Q5GFD9	-0.325092	0.318653	1.90136	-0.778158	0.773625	-1.90589
P12749	0.917539	-0.622102	-1.72202	1.21123	-0.668526	2.26473
A0A096MIX2	-0.886747	-0.800286	0.781528	-1.82487	0.6353	-1.9711
Q68FY0	-1.01257	1.79632	1.91763	1.73824	-0.973135	-1.15253
P00406	-1.0302	-0.579015	0.741408	-1.2851	0.0745421	-1.95197
P13264	-0.571079	0.949343	2.2968	0.24869	0.0426753	-2.00544
P13852	0.799957	-0.207323	-0.129654	-0.343337	0.915533	0.701849
Q68FX0	0.583644	1.1726	0.676906	2.08126	0.188794	1.59315
P07339	-1.79794	-0.959755	1.88754	-1.90438	0.102874	-3.68905
A0A0G2K782	0.208854	0.155024	0.693806	-0.456675	0.760778	-0.389704
D3ZJK8	-0.471727	0.838519	-0.197949	1.72673	-1.19321	0.731469
A0A0G2JTX2	-0.695855	2.1882	1.42245	2.83005	-0.963441	0.44416
P51593	-0.841563	1.63619	0.706254	2.31668	-1.26732	0.343109
Q6IFT2	-0.0262138	0.578282	0.768479	0.39623	0.122896	-0.249352
P62907	-1.90093	0.317972	3.16645	-0.216676	-0.940881	-4.324
P45592	-0.947322	0.198159	-0.104696	0.356525	-1.1679	-0.706676
F1LRV4	-2.18312	-0.866545	5.32907	-1.84847	-0.0165703	-7.1941
A9CMA6	1.94252	-0.968608	-1.10913	-0.462024	1.53333	2.18043
P39069	-1.0835	0.889653	0.536849	1.0649	-1.27625	-0.748202
A0A0G2K9S4	-0.945392	-1.20906	-0.898886	-1.38077	-0.614112	-1.09599
P97621	0.457438	-0.348985	-1.11259	0.642478	-0.489317	1.26575
D4A6G6	-1.95158	1.71874	0.777201	2.01814	-2.29638	-1.05544
Q6P0K8	-0.904179	0.266541	0.130785	0.339527	-1.00007	-0.791324
D3ZQD3	-0.823342	1.02599	0.360777	1.44928	-1.20403	-0.115526
Q14533	0.27428	0.139383	0.507997	-0.301477	0.664633	-0.144841
P69897	-0.820233	1.10473	0.665418	1.37579	-1.05531	-0.34494
D3ZLA3	-0.490554	-0.405267	0.53134	-1.11561	0.413848	-1.2331
Q66HM2	-0.234302	0.0395299	-0.642171	0.619547	-0.867596	0.394122
Q6AZ61	0.884007	-0.420001	-0.778935	0.217258	0.338052	1.33425
A0A0G2K4H9	1.46433	-0.100354	-0.829557	2.19479	0.275745	3.30009
Q99053	-0.585075	-1.76893	-1.6747	-1.83365	-0.462471	-0.62143
P85108	-0.79017	1.32886	0.645572	1.79351	-1.13754	0.010396
G3V7S2	3.13678	3.96709	4.74667	1.41415	3.5437	0.21117
P07335	-1.0863	0.831199	0.15382	1.17908	-1.48373	-0.458473
P62198	-1.11288	0.238555	-0.276381	0.479839	-1.47774	-0.721518
P0DP31	-1.67999	-1.8338	1.35713	-3.89522	1.83361	-3.41874
Q68FR6	-1.58354	-0.70779	0.785869	-1.25495	-0.483637	-2.52446
P02091	-0.911164	0.801944	0.658332	0.879876	-0.993103	-0.771559
Q8CFN2	-1.86699	-1.11628	1.8233	-2.10639	0.181628	-3.74806
D4ABN3	-2.01757	-1.0151	0.701939	-1.51042	-0.764423	-2.97678
P29418	-0.620892	1.71937	2.31342	1.39491	-0.420399	-1.33891
Q8VHF5	-0.99651	-0.0245293	4.46264	-1.47354	0.856747	-5.07943
P11167	-0.572581	1.35419	0.820306	1.76682	-0.848284	0.0982256
D3ZTC4	0.247038	0.860696	1.16999	0.516589	0.481248	-0.172151
P19804	-0.902577	-2.08292	-2.22038	-2.01261	-1.0714	-0.863625
P07150	-3.62656	-3.35922	2.12786	-5.01026	1.13054	-6.00758
P21213	-0.950127	-0.3032	2.07961	-1.50312	0.682576	-2.90015
P23606	-0.55044	-0.134412	0.533396	-0.59441	0.0193497	-1.10846
Q71TY3	-0.596414	0.612483	-0.123174	1.13978	-1.11946	0.143499
ENSEMBL:ENSBTAP00000007350	-0.604493	0.725706	1.56828	0.238195	-0.137907	-1.46799
Q6IE66	0.932198	-3.55094	-3.58934	-3.47998	0.831524	0.940887
Q68FQ0	-1.298	0.965039	-0.861301	1.87521	-2.44423	0.292281
Q9JKE3	-0.362255	1.29149	0.578827	1.96685	-0.773058	0.614964
D3ZHS5	-0.754249	-0.358921	1.23701	-1.35108	0.563784	-2.0243
B1VKB4	-0.529507	1.17318	0.139298	2.08854	-1.15689	0.792355
A0A0G2JVW5	-3.94316	-3.17003	0.477183	-3.76175	-0.859836	-5.09877
A0A0G2K6U1	-0.800332	0.791997	0.304947	1.09112	-1.10068	-0.314503
A0A0H2UHM5	-1.46726	1.69865	3.91424	1.23477	-1.04904	-3.72851
Q9EQX9	-0.98087	-0.396925	1.22207	-1.25201	0.262223	-2.21186
A0A5H1ZRV3	-0.396453	0.503407	0.505399	0.501894	-0.395004	-0.398508
D3ZZ65	-0.562087	2.5314	5.08513	1.75987	-0.230717	-3.55597
P62260	-1.02947	-1.30334	0.452983	-2.54221	0.950105	-2.04509
P07340	-0.447239	1.40352	1.05705	1.68339	-0.62238	0.003954
Q6IFV0	-1.25982	-1.48196	0.650285	-2.89316	1.10435	-2.4391
G3V6S0	0.270651	1.22634	1.89662	0.553538	0.677063	-0.666019
P62909	-1.09554	-1.34575	0.654086	-2.76356	1.1565	-2.26115
P68871	2.53757	-0.794543	-0.966226	0.134327	1.90943	3.00998
P32551	-0.604439	2.07838	2.39209	1.8931	-0.512063	-1.01105
D4A5U3	0.184876	0.238118	0.959703	-0.551363	0.888218	-0.622848
Q01621	-1.72522	0.754512	2.97514	0.286077	-1.03389	-3.72295
A9UMV9	-0.922563	0.868468	0.0447557	1.35613	-1.42462	-0.113246
P50554	0.443975	0.113191	-0.999011	1.76606	-0.768478	1.99659
P68370	-0.316971	0.748904	0.125852	1.30118	-0.764031	0.411294
P22629	-0.22446	1.12833	0.343708	1.95273	-0.73131	0.877711
P13233	0.519139	1.73848	1.90943	1.51092	0.612543	0.214033
Q3T1J1	-1.506	-1.14018	0.905352	-2.06904	0.254217	-2.72018
P13647	-0.359531	-0.287685	-0.0352878	-0.4873	-0.113156	-0.565168
P60203	4.09045	2.65254	2.85532	0.545868	4.65644	2.34699
Q8R2H0	-1.87175	1.44465	0.506596	1.74966	-2.26499	-1.02192
P19013	-0.136929	-2.48076	-2.1506	-2.83485	0.443524	-0.240733
P62246	-0.484132	0.677281	-0.0984249	1.29066	-1.03975	0.349334
A0A0G2JXT8	-2.10035	-1.09395	-0.458785	-1.2555	-1.58768	-2.38439
P62919	-0.0169181	0.849808	1.4123	0.350095	0.358449	-0.703754
A0A0G2JT63	-1.00649	0.913308	-0.276393	1.60967	-1.7424	0.143662
P62268	-1.29296	1.95347	0.976564	2.48623	-1.64886	-0.139191
P61265	0.260291	0.62414	0.275719	1.06765	-0.0456631	0.746268
G3V870	-0.623117	0.970377	-0.144062	1.85575	-1.34499	0.654822
Q9JLT5	-1.20383	1.53042	0.304812	2.24127	-1.78267	0.153791
D4A8U7	-0.845195	0.266738	0.749626	0.00590766	-0.521483	-1.2652
B2RZD6	-0.612593	0.157902	0.342611	0.0378878	-0.470254	-0.774976
F1LNF0	-0.473897	1.45986	1.57023	1.38277	-0.42433	-0.611784
F1LQJ4	-0.169753	-0.580216	1.30743	-2.82165	2.35318	-1.7759
D3ZXH7	-0.349156	1.521	0.800699	2.2375	-0.726203	0.7106
D3ZHK4	-1.79193	-0.714026	2.30917	-1.60188	-0.0443936	-3.95544
P06761	-1.62563	-0.868053	1.94302	-1.89861	0.282258	-3.55937
Q5XIF4	-1.40789	2.01693	3.16825	1.70224	-1.17346	-2.63948
Q66HF1	0.149366	1.49151	1.05328	2.06722	-0.10932	0.904615
F1M7Y3	-1.13296	1.51332	1.62263	1.46478	-1.09264	-1.25048
G3V7Y3	-0.234847	0.914364	2.24545	0.0390627	0.469689	-1.7367
P47942	-0.484306	1.0742	0.336927	1.69228	-0.93671	0.418648
B5DEL9	-1.84921	-1.60987	-0.350373	-2.06152	-0.663659	-2.3748
P61626	0.506816	2.7184	4.03064	1.68367	0.812126	-1.53485
P62483	0.25177	-0.922548	-3.93631	1.11127	-3.22701	1.82057
A0A0G2JT64	-1.96988	-0.485609	3.07008	-1.25774	-0.370384	-4.69821
G3V9A5	-0.839196	1.80258	1.94189	1.72788	-0.792322	-1.00633
P81155	-0.459975	0.0349573	1.05725	-0.688375	0.358756	-1.38687
A0A140UHY3	0.0151107	0.623974	0.308782	0.958212	-0.239717	0.409713
P09211	-1.83485	-0.0280384	1.51783	-0.429176	-1.03647	-2.98348
Q06830	-0.697303	0.29732	2.87044	-0.900514	0.637196	-3.13376
Q04695	-1.01145	-2.14133	-1.24431	-2.75259	0.188409	-1.31988
Q6NT88	-0.06057	0.751227	-0.0500939	1.64496	-0.685564	1.00949
P13645	-0.0490974	0.080945	0.264961	-0.0962743	0.126249	-0.234986
Q3SY84	-1.36638	-0.744415	-0.861531	-0.699647	-1.46869	-1.30681
W8CC80	-0.139218	1.35951	1.77703	1.02195	0.0691011	-0.685982
Q62950	-0.771179	1.6965	1.04931	2.15798	-1.04821	0.0604631
P62845	-0.7095	1.18405	1.12641	1.21975	-0.73818	-0.644833
D4AA63	0.581774	0.0868642	-1.53675	3.20693	-1.23387	3.50981
Q5PQL7	0.631115	-0.394456	-1.59785	1.3386	-0.897883	2.03857
G3V6W6	0.0137429	-1.00113	-2.06185	-0.147699	-1.28213	0.632014
P84092	-1.05312	1.83147	1.33059	2.11121	-1.23571	-0.455094
P08461	-1.26131	-0.798459	1.96934	-2.13877	0.844565	-3.26354
G3V6P7	-1.46059	-1.23941	1.40347	-2.59552	0.893229	-3.10576
P63102	-1.27055	-0.940724	1.15069	-2.01157	0.524182	-2.63807
Q99PS2	-0.571315	1.03053	2.45382	0.31315	0.0387167	-2.10195
Q9JLJ3	-0.831982	-0.339461	0.262251	-0.687354	-0.322577	-1.27218
D3ZFY8	-0.729869	-0.282254	-0.289273	-0.278024	-0.736045	-0.724796
D3ZHY9	-1.09997	2.00356	2.72257	1.73229	-0.923898	-1.91417
P47875	-0.490363	0.845526	0.444558	1.15074	-0.748696	-0.0425119
Q6QIX3	0.00237705	0.574658	1.05367	0.124505	0.374172	-0.554988
G3V7L6	-1.1488	0.90319	0.781637	0.959018	-1.21153	-1.03415
P31596	-0.396782	1.24575	0.668336	1.75505	-0.726615	0.360096
P05197	-0.974825	-0.306525	2.33459	-1.58544	0.7646	-3.15543
P54313	-0.947167	1.2214	1.16093	1.25316	-0.975046	-0.88281
A0A096MJA0	-1.83747	-0.0547953	1.56522	-0.473859	-1.00117	-3.04026
G3V912	-0.443584	1.29669	0.811468	1.70183	-0.707472	0.182894
M0R5J4	-1.86059	-1.09275	2.58208	-2.27593	0.463339	-4.39467
Q9Z0W5	-0.909772	2.03056	1.00268	2.81939	-1.3027	0.514018
P02538	-0.236365	-1.52934	-1.32392	-1.71554	0.053879	-0.337738
G3V908	-2.40575	-2.34469	3.64626	-5.55884	3.07252	-6.13258
P85515	-0.936604	0.508398	2.44016	-0.273098	-0.0375926	-2.75085
D3ZVA5	0.486122	1.68407	1.60737	1.79526	0.441922	0.629805
P11505-1	-0.177986	1.60767	2.04221	1.27249	0.00815494	-0.761563
P68511	-1.56381	1.94918	4.09291	1.53501	-1.21828	-3.77618
Q5XI34	-1.61596	-0.18459	1.36027	-0.669848	-0.717077	-2.74719
Q09073	0.124045	0.495808	0.734847	0.242674	0.328938	-0.163236
P85973	-0.921043	-0.564448	1.16911	-1.57797	0.542948	-2.20413
Q6IRH6	-0.0942712	0.636998	0.866827	0.428753	0.0764886	-0.361586
Q812E9	-0.338952	0.821378	0.682733	0.93364	-0.430177	-0.179271
A0JPJ7	-2.04581	-0.134073	1.47834	-0.501081	-1.21606	-3.19548
Q63429	-0.0793159	0.794548	0.567902	1.01823	-0.244217	0.206107
Q4V898	-1.06753	1.53334	1.31544	1.64311	-1.1541	-0.826426
P34058	0.239601	-0.283407	0.490482	-1.26486	1.23092	-0.524421
P04040	-0.255766	0.152208	0.0176005	0.265435	-0.373614	-0.125779
A0A0G2KB28	-1.32763	1.27951	1.60942	1.1567	-1.202	-1.65472
Q0VBK2	-0.497293	-0.18171	-0.263048	-0.124268	-0.571332	-0.432552
Q5FWU3	-0.446906	0.745162	0.240228	1.14449	-0.793398	0.110867
Q6P743	-1.00789	-0.775862	0.760499	-1.66806	0.385583	-2.04298
Q05764	-1.01683	3.08181	4.1803	2.71713	-0.890055	-2.35323
D3ZRJ5	-1.86667	-0.53054	1.77021	-1.1596	-0.544277	-3.47408
Q5XFV6	-0.396755	0.539396	0.489774	0.577298	-0.432516	-0.344993
Q6RUV5	-0.482286	0.891684	1.21451	0.6736	-0.297066	-0.837978
Q63564	-0.170032	0.103481	0.0010281	0.194754	-0.263612	-0.0698856
F1LNF1	-0.219286	0.826001	0.235597	1.39174	-0.640467	0.515671
Q6AYU2	-2.42087	1.09488	1.81814	0.975137	-2.18776	-3.03076
Q4FZT9	-0.815438	0.180256	1.43536	-0.476362	-0.0116006	-1.92333
P26284	-1.47994	0.124406	1.36884	-0.289017	-0.800387	-2.45824
P29314	-1.34231	0.732703	0.997427	0.63175	-1.20969	-1.57537
P00698	-0.672839	0.70847	0.441611	0.881851	-0.843435	-0.403195
D3ZPN3	-0.728511	0.929829	0.588074	1.14839	-0.927058	-0.36674
G3V6H0	-0.457567	-0.0299101	0.391656	-0.336679	-0.0968502	-0.825186
D4A435	0.396912	0.761788	1.30971	0.109927	0.854068	-0.34572
G3V7C6	-0.367004	0.876696	0.599783	1.1025	-0.546461	-0.0437441
P62986	-0.263885	0.757472	3.13771	-0.562442	0.889316	-2.81084
P11275	-0.0334459	0.602689	0.627074	0.578945	-0.0143385	-0.0624674
Q6IFV4	-0.369203	2.59389	6.64937	1.62774	0.020957	-5.00067
G3V9G3	-0.497439	0.675135	0.556012	0.760883	-0.576905	-0.372034
P09606	-0.417398	0.137481	0.845652	-0.377573	0.145437	-1.07779
G3V6Y6	1.96861	-2.5261	-2.98778	-1.30067	0.601739	2.28885
D3ZPT0	-0.617633	0.747709	0.631496	0.824725	-0.69038	-0.497152
Q71DI1	0.0167031	0.256868	-0.207372	0.740643	-0.414011	0.534003
D3ZVQ0	-1.05099	0.137916	0.237998	0.0897463	-0.981064	-1.12932
P60868	-0.847759	1.67438	1.11804	2.03762	-1.07996	-0.160377
D3ZM33	-1.21373	-0.566257	-0.308162	-0.680114	-0.996254	-1.36821
P10860	-0.934419	0.634253	2.08227	0.0179091	-0.249191	-2.31355
A0A0H2UH99	0.090896	0.525895	1.7343	-0.586514	1.03463	-1.28618
Q6LDG5	-0.580926	0.619035	0.286053	0.850514	-0.808446	-0.243985
P04775	-1.43757	1.38641	4.39252	0.817257	-0.856192	-4.43146
F1M6N0	-0.32148	0.00211794	0.569742	-0.449899	0.177863	-0.841778
P38983	-2.23946	-1.32492	3.92516	-2.53649	0.434473	-6.02718
P04636	-1.12395	0.313861	1.39886	-0.139916	-0.516155	-2.05494
P21575	-0.297333	0.699952	0.0416104	1.29115	-0.782388	0.467147
F1M6F4	-1.46182	1.0948	0.864866	1.18153	-1.56629	-1.24963
P62912	-1.27249	1.8498	2.42559	1.64625	-1.1188	-1.89814
P19012	-0.611565	0.108745	0.259487	0.010457	-0.492866	-0.741896
B1H216	-0.414184	0.594797	0.177468	0.923986	-0.717429	0.0290888
Q7TPB1	-0.616762	-0.197261	1.81334	-1.49407	0.954368	-2.35304
Q07984	-0.854528	-1.16664	-0.862618	-1.34556	-0.525094	-1.00804
D3ZUW8	0.384329	-1.46883	-1.89201	-0.990691	-0.273102	0.62822
F1LNK0	-0.88938	1.34139	0.567294	1.84113	-1.27831	-0.00446944
P20930	-0.39687	-0.331482	1.62678	-1.95179	1.48193	-2.09664
Q4QRB4	-0.395193	0.514255	0.341615	0.647947	-0.522372	-0.21604
P06686	-0.347581	1.33592	0.752699	1.87671	-0.67233	0.451681
P05065	1.43186	-1.51675	-2.22617	-0.100606	-0.0225713	2.10299
P63018	-1.05737	0.118777	1.04518	-0.306745	-0.46592	-1.81785
Q5PQK2	-0.0262584	0.952545	0.569873	1.3628	-0.295413	0.497517
P11980	-0.741053	0.0968935	0.188025	0.0424729	-0.671182	-0.816734
A0A0G2JZ69	-0.618125	0.15316	1.73048	-0.774619	0.44055	-2.06455
P25286	-0.268996	0.795384	0.0196549	1.53301	-0.831	0.682353
Q6IFZ6	0.200996	-0.819682	-1.29884	-0.31754	-0.42242	0.558886
Q86YZ3	-0.837772	0.0879413	0.647829	-0.219817	-0.435828	-1.30347
I7EFB0	0.322183	0.561409	-0.0329607	1.3865	-0.227121	1.19234
Q63537	-0.042034	0.202365	-0.19682	0.597536	-0.411849	0.382508
G3V9A3	-1.93311	-1.26967	0.295178	-1.77888	-0.645226	-2.71928
P16617	1.13362	-1.51178	-2.04989	-0.570061	0.0846485	1.56448
Q07936	-1.04703	0.161464	0.500712	-0.000566229	-0.818001	-1.31928
P62944	-0.279185	0.84362	0.277362	1.36131	-0.672874	0.411069
G3V8Q2	1.64325	2.04764	3.0085	0.243508	2.35765	-0.407342
P04256	0.149067	0.328504	-0.394406	1.18717	-0.536341	1.04523
G3V7U2	-1.13955	1.85252	1.14301	2.24887	-1.40293	-0.297064
P62632	0.413865	0.56878	0.224704	1.05556	0.0885261	0.91938
F1LT35	-0.728623	0.819763	0.64018	0.931124	-0.835467	-0.544522
Q02874	2.68211	3.18077	5.54004	-0.595536	3.97971	-2.15586
A0A0G2JUG1	0.29738	-2.08214	-0.933438	-8.15651	6.91801	-0.305066
P15205	0.000250976	1.55646	1.22326	1.93276	-0.178434	0.531071
Q64542-2	-0.29062	1.8325	1.16407	2.54607	-0.594926	0.787074
Q05175	0.815289	1.66461	2.60539	0.504846	1.36534	-0.735198
P52631	-0.864223	-2.90377	-3.13315	-2.78877	-1.16935	-0.824964
M0RDD7	-0.128002	1.33957	1.36497	1.3165	-0.114282	-0.162751
Q52KS1	0.14367	0.406993	0.487339	0.318952	0.216179	0.0477923
P21707	0.246744	0.446865	-0.145022	1.20709	-0.308407	1.0437
P68255	-1.54004	-0.664551	1.02028	-1.29501	-0.33009	-2.64539
D4ACV3	1.79917	2.32837	4.09481	-0.298309	2.87396	-1.51916
A0A0H2UHH9	-1.69829	-0.643998	0.297509	-0.953324	-1.00318	-2.25401
Q63633	-0.121774	0.72314	0.605643	0.833229	-0.207782	0.0198047
P61983	-1.10047	-0.0223563	1.69737	-0.761338	-0.0579022	-2.51661
A0A0G2K719	-0.612514	-1.39074	-1.41082	-1.37766	-0.636536	-0.603376
P63012	-0.689961	1.43744	1.31118	1.51831	-0.746475	-0.539344
Q5BJT9	-1.84938	-1.24241	1.41127	-2.20865	0.18135	-3.43856
Q5XFX0	-3.51592	-2.70397	3.80944	-3.89259	0.371278	-7.33075
Q14525	1.25985	0.716612	0.342851	1.75536	0.795402	2.20791
A0A0G2JTG7	-1.76429	-0.951857	1.00666	-1.62714	-0.315284	-2.94909
P85970	-0.722706	-0.940073	0.566462	-2.10568	0.939983	-1.73216
Q6MG49	-0.119557	0.320324	0.0172333	0.605531	-0.382193	0.206105
G3V6P6	-0.802729	1.40191	2.35899	0.967218	-0.463679	-1.85545
Q63092	-1.76391	0.334164	1.83821	-0.047615	-1.09567	-2.9815
O88989	0.186061	0.349963	0.950347	-0.300322	0.742318	-0.508351
P61354	-0.342264	0.612191	0.947061	0.359471	-0.113657	-0.701248
P56574	-1.84221	-0.67102	2.06215	-1.44704	-0.254103	-3.76329
A0A0G2K6R9	-1.12744	2.4423	1.92556	2.72794	-1.26175	-0.459366
P63319	-0.354174	1.77892	1.2618	2.26779	-0.584839	0.421154
F8WFM2	-1.38384	0.915522	1.86453	0.604963	-1.0049	-2.26447
G3V7G9	0.0768385	-0.64772	-0.0845977	-1.30137	0.826618	-0.390151
P48721	-1.7454	-0.0994474	1.34814	-0.509457	-0.94629	-2.80388
P63086	1.50757	-1.47577	-2.32971	0.258267	-0.207241	2.38074
Q68FS4	-0.523299	2.25127	4.03443	1.55179	-0.185357	-2.668
F1LUV9	-0.25634	0.42573	0.527126	0.341646	-0.177452	-0.362933
P62856	-0.581038	0.364949	0.985075	-0.0283763	-0.156735	-1.17019
Q9JJ54	-0.700063	0.735901	1.07488	0.537241	-0.504251	-1.04189
A0JN25	-0.870833	1.10598	1.10947	1.10407	-0.869121	-0.874521
A0A0G2JZM8	-0.186991	1.56718	1.07429	2.08149	-0.44162	0.565584
G3V983	-0.431792	-0.828265	-0.652978	-0.962097	-0.235108	-0.544227
A0A0G2K075	0.0989723	-0.677477	-1.14835	-0.209381	-0.478077	0.460888
P82471	-0.913207	1.45492	2.92027	0.910596	-0.476828	-2.48651
B0BNJ1	-1.2797	0.958128	2.67645	0.44163	-0.693349	-2.92817
P32851	-0.462352	0.219215	0.151871	0.268238	-0.516308	-0.39994
F1LUT4	-0.278261	0.931843	0.519103	1.30165	-0.550684	0.231867
P12369	-0.743595	0.38415	2.13098	-0.476997	0.217861	-2.39011
D3ZUY8	-0.998863	1.08273	0.198668	1.59884	-1.49137	-0.0911938
B2RYN6	-1.82689	-0.247917	1.52873	-0.726653	-0.847589	-3.10298
P31647	-1.30851	-0.582909	1.6899	-1.55613	0.280417	-2.96562
P04259	-1.19211	-0.834419	-0.897078	-0.807238	-1.24992	-1.16008
P62193	-0.338988	0.139799	0.926084	-0.461786	0.300279	-1.08759
D3Z8I3	0.0626705	0.260577	0.3968	0.119524	0.188947	-0.0883294
F1MA36	-0.0620281	1.96169	2.49478	1.542	0.128245	-0.824536
P09527	-1.54803	-0.46264	0.677477	-0.868405	-0.750119	-2.296
Q63198	-0.334405	1.24875	2.47218	0.525262	0.187684	-1.75924
P48668	0.365238	-1.06502	-1.42325	-0.644654	-0.157168	0.621425
P10719	-0.794179	0.0799205	0.309577	-0.0518718	-0.621509	-0.982958
M0R757	-0.900043	0.000260765	1.05843	-0.549177	-0.165227	-1.77283
A0A0G2K3Q6	-0.522594	0.526026	0.0796009	0.850888	-0.846944	-0.0756572
P50398	0.160685	0.282477	2.31352	-1.72992	2.00631	-2.03713
Q00981	-0.72832	1.20664	2.05975	0.780246	-0.376502	-1.656
F2Z3Q8	-1.14751	0.668608	1.59792	0.298864	-0.701023	-2.00008
D3ZD09	-0.793006	0.89062	1.1527	0.74584	-0.654092	-1.06095
Q7M0E3	-0.857466	-0.104782	1.42259	-0.919636	0.217045	-2.12518
P97544	0.378509	-0.413985	-0.826728	0.100625	-0.142717	0.784636
P17078	-1.10435	0.49011	0.564168	0.455888	-1.05968	-1.16796
P54311	-0.628523	0.784597	2.30124	0.0243903	0.0928298	-2.18402
P11442	0.332603	0.0331068	0.208671	-0.18779	0.530117	0.133656
P59215	-0.336101	1.01492	0.677173	1.30242	-0.545861	0.0793908
P05708	-0.299771	0.818554	0.618962	0.986428	-0.433732	-0.0662662
P06687	-0.0887385	0.94989	0.52283	1.39171	-0.385048	0.483832
P06685	-0.413527	0.632811	0.217213	0.961826	-0.711205	0.0334078
P46462	-2.07204	-0.46771	0.421904	-0.686205	-1.49293	-2.60104
P11507	-0.273412	0.296326	-0.154218	0.679353	-0.652634	0.180937
P62937	-3.33609	-3.4184	0.943333	-5.07276	1.17481	-4.84128
P62278	-1.18475	0.491137	0.485873	0.493454	-1.18791	-1.18033
B5DEN4	-1.22101	0.231366	1.11429	-0.125756	-0.704619	-1.94467
A0A0G2K7F5	-0.302184	2.52827	3.19406	2.11391	-0.151938	-1.23208
P15252	-0.846863	0.0420127	-0.508469	0.346842	-1.28641	-0.431095
G3V6L4	-0.140341	0.0775196	-0.351237	0.46902	-0.542156	0.278101
Q5RKI0	-1.6182	0.227827	3.40834	-0.481078	-0.487557	-4.37697
Q641Y0	-1.68075	-0.390217	2.24482	-1.15292	-0.268243	-3.66598
Q5XIF6	-0.576297	0.813354	0.0292886	1.40596	-1.09981	0.276859
D4A133	-0.350125	-0.146723	0.420482	-0.597562	0.174352	-0.843692
A0A0G2JW88	-0.906151	2.11457	1.33627	2.6635	-1.17606	0.15117
Q5FVG4	-0.0612834	1.31051	1.26603	1.3537	-0.0864833	0.00118759
Q5U322	-3.77048	-3.08059	1.22994	-3.91717	-0.273157	-5.42026
P04264	-0.221106	0.329042	0.15046	0.484224	-0.369728	-0.0359641
P35908	-0.031232	0.486514	0.380404	0.591628	-0.119228	0.0919951
P08779	-0.214966	-1.05976	-0.903647	-1.19916	-0.0156722	-0.311183
F1LMV6	-0.962436	-0.428978	-0.0528802	-0.626933	-0.641862	-1.21591
P47819	2.22333	3.19562	4.38561	0.926538	2.76578	-0.693294
Q6IMF3	-1.82117	-4.11379	-2.42052	-5.25501	0.803554	-2.03094
P61765	-0.179425	0.40576	0.267168	0.52969	-0.292687	-0.0301654
P62902	-0.912234	0.720773	0.988384	0.583627	-0.763579	-1.16834
O35095	-0.386582	0.285216	-0.17483	0.645903	-0.763746	0.0569877
A0A0G2JZ53	0.0884082	0.802204	0.827317	0.775634	0.107251	0.0555681
G3V6H5	-0.189526	0.823257	1.16348	0.542533	0.0320621	-0.58889
P41123	-0.659803	0.892089	0.453755	1.19041	-0.926451	-0.189791
A0A0G2JSV0	-1.40881	0.46666	1.54844	0.103947	-0.884103	-2.32859
P54921	-0.557684	-0.219097	2.17416	-1.82686	1.33869	-2.66233
Q5RKJ9	-0.942164	-0.0161478	1.25154	-0.648635	-0.0875864	-1.98776
P85834	-0.678602	0.804086	2.29952	0.0796878	0.0153115	-2.20452
Q5XIE8	-0.159313	0.294487	0.157966	0.417842	-0.276338	-0.0164614
Q6IE67	-1.00943	0.203713	3.07461	-0.848367	0.314413	-3.60857
A0A0G2JWM2	-0.95815	1.0187	1.64672	0.731059	-0.677705	-1.59336
Q6P3V9	-0.362578	0.418391	0.964179	0.0154413	0.03272	-0.916018
O35303	-0.110906	0.433184	0.907651	0.0142806	0.265564	-0.627806
P00507	-0.469601	0.395841	0.505649	0.317262	-0.388744	-0.577131
A0A0G2K3P9	-0.328409	0.865612	0.684776	1.01445	-0.446111	-0.11644
D4AC23	-1.0072	0.162686	2.05352	-0.645343	0.0398754	-2.65899
Q99PD4	-0.667265	0.73916	1.01732	0.570949	-0.503888	-0.950263
B2RZ72	-1.30688	0.413164	1.7314	-0.0501594	-0.661385	-2.44294
Q5XKE5	-0.630321	0.351421	0.272387	0.402752	-0.687913	-0.557548
P15999	-0.481991	0.289939	0.391918	0.217378	-0.403898	-0.578439
P82995	-0.803456	0.247023	0.694678	-0.00290163	-0.49608	-1.19366
P15791	-0.2787	0.695476	0.797843	0.612375	-0.208179	-0.393647
D3ZY51	-1.71327	-0.261744	1.16801	-0.691521	-0.857572	-2.71711
A0A0G2K654	0.214226	0.642304	1.9891	-0.645878	1.2489	-1.38608
Q99NA5	-0.662493	1.34563	-0.185622	2.81281	-1.56632	1.43211
P63245	-1.77228	-1.40003	2.72279	-3.15388	1.33173	-4.54494
A0A0G2JWR5	0.221428	0.996087	0.551875	1.58126	-0.112899	0.916483
F1LS29	-1.53846	-0.506832	1.69328	-1.27555	-0.152797	-3.12162
P62914	-1.76787	0.326335	2.47356	-0.168548	-0.919976	-3.56209
M0RDL2	-1.51937	-0.411514	2.19945	-1.2749	-0.0296345	-3.50398
P02533	-0.424896	-0.755094	-0.543314	-0.918062	-0.191122	-0.565871
P04797	-0.569029	0.710019	0.838687	0.624853	-0.48865	-0.702484
D4A0F5	-0.739058	0.258707	0.975236	-0.150551	-0.255084	-1.38087
Q62634	-0.0721244	0.584677	0.390667	0.774176	-0.225744	0.157765
D3ZC55	-1.26805	1.58079	2.3134	1.32679	-1.04847	-2.03508
Q5XI32	-1.21814	-0.652953	0.517933	-1.20352	-0.258512	-1.97997
P63004	-0.116133	-0.799747	0.39996	-2.22085	1.57126	-1.04955
P63039	-1.59936	1.3857	1.47477	1.35684	-1.56721	-1.68514
P35281	-1.16235	0.190923	3.17973	-0.775199	0.125681	-3.82925
P63329	-1.00366	0.685191	2.74554	-0.057544	-0.175115	-2.9782
P60712	-0.982554	0.187265	1.04673	-0.226477	-0.434431	-1.70763
P84586	0.0219519	0.280721	-0.160027	0.742232	-0.38418	0.518079
P09951	-0.0410833	0.772148	0.424896	1.13198	-0.301926	0.405163
Q9C075	-1.93351	-1.76728	-0.506269	-2.20389	-0.721461	-2.41908
Q63560	0.0760185	1.0564	0.984877	1.13316	0.0279257	0.176205
Q9ER34	-0.284968	0.512378	0.332087	0.663309	-0.422323	-0.0911012
Q9WUW2	-0.824299	-0.0484179	-0.216497	0.0462881	-0.959563	-0.696778
P42123	-0.453732	1.54566	1.42159	1.63965	-0.509821	-0.29176
P35559	-0.877832	-0.584833	2.56304	-2.47685	1.61181	-3.42808
P62815	-0.928145	1.02609	1.2773	0.900025	-0.8074	-1.18468
Q5D059	-1.03001	-0.458312	0.841971	-1.1329	0.00531163	-1.96956
A0A0G2K9J2	-0.745049	1.12914	1.1045	1.14392	-0.757448	-0.718022
F1LX07	-0.239304	1.53662	1.24466	1.80852	-0.384921	0.178934
A0A0G2K0B6	-0.670196	1.31904	0.920903	1.59475	-0.869413	-0.195562
F1LMA5	0.378767	0.289963	-0.234531	1.00813	-0.161002	1.08166
P61107	-1.78668	-1.73237	1.46368	-3.41587	1.31208	-3.56747
P85845	-0.484158	0.18006	0.679889	-0.169068	-0.0968897	-0.945846
Q08163	-2.11378	-0.950205	2.94717	-1.86562	-0.0742271	-4.88702
D3ZJ86	1.40373	-0.898011	-1.08813	-0.425415	0.987747	1.65046
O08651	-5.69746	-0.346146	0.522764	-0.363002	-5.26674	-6.15251
P62494	-2.38381	-1.8507	2.58155	-3.26052	0.797023	-5.04504
Q64548	-0.0983551	0.313731	0.18571	0.434428	-0.20941	0.0393083
A0A0G2K730	-0.0488627	0.440914	-0.104628	0.99973	-0.517073	0.587286
Q5M7A7	1.61278	-1.38219	-2.80549	1.52803	-0.956104	3.37742
B4F773	-0.660903	0.953247	1.35233	0.718661	-0.452746	-1.08641
P20788	2.89396	-2.40328	-2.24651	-4.3436	4.78454	2.68744
A0A0G2JUK2	0.588033	-0.154928	-1.08144	1.23664	-0.541414	1.77666
A0A0G2JT78	-0.854728	0.155516	0.639201	-0.106557	-0.51598	-1.26174
A0A0G2KA90	0.0967171	-1.36813	-1.41454	-1.31923	0.028036	0.123349
Q7M0B6	-0.464375	1.37194	0.910847	1.75109	-0.704406	0.135835
A0A0G2K013	-2.35709	-1.79092	2.98945	-3.25863	0.873812	-5.37426
Q6URK4	0.299886	0.371107	0.0252326	0.813232	-0.0376099	0.750389
Q5U300	-2.11466	-0.633111	1.16115	-1.06775	-1.0174	-3.2463
D4ABL7	0.492488	-0.689498	-1.66852	0.492647	-0.796025	1.36514
P28073	-3.02398	-0.722755	-7.94423	-0.446727	-9.73347	-2.23597
